# Supplementary material for: Lead halide perovskites for photocatalytic organic synthesis
Source: Nat Commun. 2019 Jun 28;10:2843. doi: 10.1038/s41467-019-10634-x (PMC6599021; doi:10.1038/s41467-019-10634-x)
Supplement: Supplementary file 5 — Source Data [file 41467_2019_10634_MOESM5_ESM.xlsx]

## Sheet: Fig. 2
Fig. 2d																Fig. 2e										Fig. 2f							Fig. 2g						Fig. 2h										Fig. 2i
Wavelength	absorption				Wavelength	PL Intensity	Wavelength	PL Intensity	Wavelength	PL Intensity	Wavelength	PL Intensity				Wavelength	PL Intensity	Wavelength	PL Intensity	Wavelength	PL Intensity	Wavelength	PL Intensity			2 Theta (degree)	Intensity	2 Theta (degree)	Intensity	2 Theta (degree)	Intensity		2 Theta (degree)	Intensity	Intensity	Intensity			Wavelength	PL Intensity									Wavelength
	P2	P3	P4	P5		P2		P3		P4		P5				P1 as-prepared		P1 irriadiation for 24 h		P4 as-prepared		P4 irriadiation for 1 h				as-prepared CsPbBr3		Before irriadiation		After Irriadiation			as-prepared CsPbBr3		Before irriadiation	After Irriadiation			TFA	0 M	0.0065M	0.013M	0.026M	0.052M	0.182M	0.312M			CsPbBr3
330	1.68695	1.06189	1.00815	0.56081	507	0.90044	471	0.60035	471	0.31012	435	0.00251				480	0.00284	400	0.00891	450	0.00502	380	0.00132			5.02	81	10.0131	50.9092	5.02	2.44949		5.02	2600	1590	0			435	19720	8470	7610	7870	7760	8010	8010			420
331	1.70438	1.06127	0.9987	0.55608	508	0.90044	472	0.60035	472	0.3105	436	0.00269				481	0.00349	400.5	0.00821	450.5	0.00459	381	0.00121			5.06	81.0714	10.0391	50.9542	5.06	5.2915		5.06	2602.86	1586	-12.2727			436	19980	8450	8140	7720	7000	7310	8010			420.5
332	1.71783	1.06127	0.99241	0.55293	509	0.90057	473	0.60042	473	0.3105	437	0.00285				482	0.00353	401	0.00767	451	0.00407	382	0.00123			5.1	82.0929	10.0651	51.3705	5.1	5.09902		5.1	2643.71	1592	-28.5454			437	19840	8120	7360	7130	6940	7340	7700			421
333	1.73277	1.06064	0.98297	0.5482	510	0.90061	474	0.60047	474	0.31117	438	0.00301				483	0.00333	401.5	0.00706	451.5	0.00355	383	0.0012			5.14	81.7143	10.0911	49.9671	5.14	5		5.14	2628.57	1544	16.1818			438	18950	8060	6580	7010	6940	6830	7060			421.5
334	1.74323	1.06	0.97667	0.54506	511	0.90069	475	0.60052	475	0.3119	439	0.00323				484	0.00375	402	0.00688	452	0.00332	384	0.00114			5.18	81.7107	10.1171	50.0262	5.18	6.245		5.18	2628.43	1583	4.90909			439	19770	8330	6880	7180	6600	7180	6940			422
335	1.75169	1.05938	0.97038	0.54033	512	0.9008	476	0.6006	476	0.31298	440	0.00361				485	0.00423	402.5	0.00689	452.5	0.00344	385	0.00119			5.22	81.1321	10.1431	51.312	5.22	5.74456		5.22	2605.29	1581	-18.3636			440	19250	7580	7030	6930	7130	7160	7900			422.5
336	1.76116	1.05875	0.96408	0.53718	513	0.9009	477	0.60067	477	0.31446	441	0.00413				486	0.00539	403	0.00727	453	0.00345	386	0.00119			5.26	82.3536	10.1691	50.8232	5.26	6.63325		5.26	2654.14	1556	-15.6364			441	19600	8140	6880	6810	6810	7180	7330			423
337	1.76912	1.05875	0.95779	0.53403	514	0.9009	478	0.60076	478	0.31632	442	0.00495				487	0.00611	403.5	0.00778	453.5	0.0033	387	0.00127			5.3	82.425	10.1951	50.8585	5.3	6.32456		5.3	2657	1559	8.09091			442	18980	7710	6780	6820	6750	7180	6910			423.5
338	1.7746	1.05812	0.9515	0.53088	515	0.90105	479	0.60094	479	0.31844	443	0.00583				488	0.00633	404	0.00808	454	0.00343	388	0.00119			5.34	81.6539	10.2211	50.919	5.34	5.74456		5.34	2626.16	1558	-6.18182			443	18720	7390	7480	6950	7130	6900	7410			424
339	1.78058	1.05686	0.9452	0.52773	516	0.90126	480	0.60108	480	0.32136	444	0.00701				489	0.00662	404.5	0.00848	454.5	0.00368	389	0.00119			5.38	81.7079	10.2471	50.6484	5.38	5.65685		5.38	2628.31	1551	-6.45455			444	20240	7920	7250	7100	6840	6730	6950			424.5
340	1.78556	1.0556	0.93891	0.52457	517	0.90143	481	0.60122	481	0.32458	445	0.00873				490	0.00899	405	0.00895	455	0.00389	390	0.00129			5.42	81.3118	10.2731	51.14	5.42	5.09902		5.42	2612.47	1518	23.2727			445	19360	7490	7010	7020	7200	7070	6980			425
341	1.79054	1.05497	0.93261	0.51985	518	0.90177	482	0.60149	482	0.32897	446	0.01091				491	0.01064	405.5	0.00943	455.5	0.00425	391	0.00134			5.46	82.4157	10.2991	51.0351	5.46	6.32456		5.46	2656.63	1560	-13			446	19640	7840	7010	6380	6880	6850	7530			425.5
342	1.79502	1.05371	0.92631	0.5167	519	0.90191	483	0.60177	483	0.33361	447	0.01366				492	0.01272	406	0.01003	456	0.00477	392	0.00147			5.5	81.8446	10.3251	51.0954	5.5	6.16441		5.5	2633.79	1562	10.5152			447	20370	7200	6990	7010	6980	7270	7230			426
343	1.79651	1.05245	0.92002	0.51355	520	0.90214	484	0.60206	484	0.33941	448	0.01701				493	0.015	406.5	0.01031	456.5	0.00514	393	0.00173			5.54	82.4486	10.3511	50.9868	5.54	5		5.54	2657.94	1528	5.0303			448	20800	7460	6560	6950	6810	6810	7200			426.5
344	1.79801	1.0512	0.91688	0.51039	521	0.90254	485	0.60239	485	0.34566	449	0.02113				494	0.01761	407	0.01031	457	0.00534	394	0.00201			5.58	81.5525	10.3771	50.3958	5.58	7.07107		5.58	2622.1	1538	5.54545			449	21240	7290	6380	6110	6730	6850	6720			427
345	1.799	1.0512	0.91058	0.50567	522	0.90309	486	0.60298	486	0.35354	450	0.02599				495	0.02217	407.5	0.01019	457.5	0.00553	395	0.0023			5.62	81.6564	10.4031	50.4063	5.62	5.47723		5.62	2626.26	1520	-10.9394			450	20730	7640	6300	6560	6700	6410	6790			427.5
346	1.79851	1.04994	0.90428	0.50252	523	0.90357	487	0.60357	487	0.36205	451	0.03208				496	0.02555	408	0.0099	458	0.00568	396	0.00292			5.66	81.8603	10.4291	50.3989	5.66	5.38516		5.66	2634.41	1525	15.5758			451	19700	7700	6950	5970	6330	7170	6580			428
347	1.7995	1.04994	0.90114	0.49937	524	0.90392	488	0.60416	488	0.37093	452	0.03861				497	0.02903	408.5	0.00988	458.5	0.0058	397	0.00366			5.7	81.3893	10.4551	50.4192	5.7	5.47723		5.7	2615.57	1532	-27.9091			452	20510	7200	6310	5690	6310	6720	6270			428.5
348	1.799	1.04931	0.89485	0.49464	525	0.90466	489	0.60508	489	0.38116	453	0.04708				498	0.03394	409	0.00995	459	0.00587	398	0.00466			5.74	81.7182	10.4811	50.598	5.74	3.31662		5.74	2628.73	1519	10.6061			453	20850	7170	6270	6940	5900	6520	6260			429
349	1.8	1.04868	0.8917	0.48992	526	0.90532	490	0.60608	490	0.39153	454	0.0559				499	0.03987	409.5	0.00956	459.5	0.00593	399	0.00601			5.78	82.1971	10.5071	51.1775	5.78	3.4641		5.78	2647.89	1531	11.1212			454	20190	7520	6440	6530	6520	6530	6590			429.5
350	1.79851	1.04742	0.8854	0.48519	527	0.90636	491	0.60725	491	0.40241	455	0.06589				500	0.05023	410	0.00898	460	0.00586	400	0.00778			5.82	81.1511	10.5331	51.2667	5.82	5.91608		5.82	2606.04	1556	-41.3636			455	19770	7660	6360	6700	6620	6700	6120			430
351	1.79651	1.04616	0.88225	0.48046	528	0.90736	492	0.60876	492	0.41369	456	0.07699				501	0.05766	410.5	0.00882	460.5	0.00558	401	0.01046			5.86	81.255	10.5591	51.6535	5.86	4.69042		5.86	2610.2	1549	0.15152			456	20150	7230	6740	6810	6350	7070	6890			430.5
352	1.79602	1.04553	0.87911	0.47574	529	0.90879	493	0.61047	493	0.42393	457	0.09046				502	0.06923	411	0.00878	461	0.0054	402	0.01383			5.9	80.4839	10.5851	51.2602	5.9	6		5.9	2579.36	1537	10.6667			457	21160	7820	6790	6610	6920	6550	7100			431
353	1.79402	1.04553	0.87282	0.47259	530	0.91033	494	0.61281	494	0.43542	458	0.10325				503	0.08561	411.5	0.00869	461.5	0.00528	403	0.01851			5.94	81.6628	10.6111	50.9804	5.94	4.47214		5.94	2626.51	1519	39.1818			458	20010	6690	6110	6050	6030	6590	6770			431.5
354	1.79253	1.04427	0.86966	0.46629	531	0.91206	495	0.61506	495	0.44548	459	0.11623				504	0.1023	412	0.00855	462	0.00539	404	0.02456			5.98	81.6418	10.6371	51.1588	5.98	4.89898		5.98	2625.67	1520	-7.30303			459	20520	6900	6010	5820	6220	6210	6510			432
355	1.79203	1.04302	0.86337	0.46314	532	0.91438	496	0.61796	496	0.45504	460	0.12988				505	0.12484	412.5	0.00851	462.5	0.00587	405	0.03299			6.02	81.6457	10.6631	51.273	6.02	5.83095		6.02	2625.83	1513	12.2121			460	21100	6760	5610	6450	6410	6010	6250			432.5
356	1.78755	1.04239	0.86022	0.45683	533	0.91652	497	0.62167	497	0.46393	461	0.14311				506	0.15215	413	0.0083	463	0.00634	406	0.0433			6.06	81.0246	10.6891	51.3555	6.06	2		6.06	2600.99	1529	38.7273			461	20170	6960	5460	5450	5920	6170	5780			433
357	1.78456	1.04113	0.85393	0.45211	534	0.91963	498	0.62567	498	0.47272	462	0.15588				507	0.18149	413.5	0.00797	463.5	0.00672	407	0.05547			6.1	81.4286	10.7151	51.7782	6.1	6.16441		6.1	2617.14	1520	0.24242			462	20190	7020	6270	6060	5670	5940	5990			433.5
358	1.78307	1.04113	0.85078	0.44896	535	0.92263	499	0.63086	499	0.47982	463	0.1678				508	0.22266	414	0.00844	464	0.00719	408	0.06973			6.14	80.8325	10.7411	51.1578	6.14	4.24264		6.14	2593.3	1535	-9.24242			463	18430	6750	6080	5650	6350	6340	6170			434
359	1.78058	1.0405	0.84449	0.44423	536	0.92604	500	0.63688	500	0.48692	464	0.17845				509	0.26261	414.5	0.00918	464.5	0.00765	409	0.08369			6.18	81.5114	10.7671	50.076	6.18	5.83095		6.18	2620.46	1521	-27.7273			464	19280	7050	5830	6100	5800	6020	6350			434.5
360	1.77659	1.03735	0.8319	0.43793	537	0.93018	501	0.64361	501	0.49294	465	0.18669				510	0.31778	415	0.00945	465	0.0079	410	0.09471			6.22	81.7903	10.7931	51.1198	6.22	5.74456		6.22	2631.61	1504	-1.21212			465	19240	7160	6030	6220	6150	6020	6150			435
361	1.77311	1.03609	0.8256	0.43478	538	0.93527	502	0.65156	502	0.49632	466	0.19267				511	0.37274	415.5	0.00963	465.5	0.00804	411	0.098			6.26	82.2943	10.8191	51.2775	6.26	5.65685		6.26	2651.77	1488	-17.697			466	18840	6900	5400	6600	6250	5950	5950			435.5
362	1.76962	1.0342	0.81931	0.43006	539	0.94039	503	0.66043	503	0.4993	467	0.1973				512	0.44482	416	0.00992	466	0.00831	412	0.09342			6.3	81.3232	10.8451	51.3909	6.3	5.74456		6.3	2612.93	1518	14.8182			467	19510	6540	5390	5840	5710	5360	6050			436
363	1.74821	1.03232	0.81616	0.4269	540	0.94625	504	0.67081	504	0.5	468	0.2				513	0.51448	416.5	0.00999	466.5	0.00861	413	0.08285			6.34	81.7771	10.8711	50.9286	6.34	4.58258		6.34	2631.08	1515	-14.6667			468	18820	6820	6000	5980	6000	6230	6380			436.5
364	1.7512	1.0298	0.80987	0.42376	541	0.95348	505	0.68217	505	0.49931	469	0.1995				514	0.59999	417	0.00994	467	0.00874	414	0.06954			6.38	81.406	10.8971	49.7429	6.38	4.89898		6.38	2616.24	1523	31.8485			469	19160	7230	5910	5980	6070	6230	5620			437
365	1.7492	1.02666	0.80357	0.4206	542	0.9609	506	0.69378	506	0.49639	470	0.19659				515	0.67453	417.5	0.00992	467.5	0.00894	415	0.05665			6.42	81.56	10.9231	49.9704	6.42	3		6.42	2622.4	1544	3.36364			470	18180	7190	5800	5690	6060	5880	6010			437.5
366	1.74522	1.02288	0.80043	0.41588	543	0.96979	507	0.70749	507	0.49089	471	0.19293				516	0.74875	418	0.01003	468	0.00935	416	0.04511			6.46	81.3639	10.9491	50.012	6.46	3.31662		6.46	2614.56	1505	-13.1212			471	18560	6970	5720	5870	5860	5810	6000			438
367	1.74223	1.0191	0.79413	0.41273	544	0.97783	508	0.7224	508	0.48369	472	0.18562				517	0.82607	418.5	0.01003	468.5	0.0097	417	0.03616			6.5	82.0428	10.9751	51.0033	6.5	4.69042		6.5	2641.71	1512	1.39394			472	18680	6260	6470	6260	5710	6070	5920			438.5
368	1.73526	1.01407	0.78784	0.40643	545	0.98628	509	0.73686	509	0.47439	473	0.17704				518	0.89035	419	0.01021	469	0.00996	418	0.02982			6.54	81.2718	11.0011	50.9262	6.54	3.87298		6.54	2610.87	1523	8.90909			473	18190	6910	5670	6240	5910	6220	6370			439
369	1.72978	1.00966	0.78469	0.4017	546	0.99641	510	0.75277	510	0.46407	474	0.16768				519	0.9466	419.5	0.01051	469.5	0.01039	419	0.02448			6.58	81.1757	11.0271	50.3862	6.58	6		6.58	2607.03	1477	0.42424			474	18160	7360	6060	6200	6400	6220	5910			439.5
370	1.71733	1.00526	0.78154	0.39697	547	1.00711	511	0.76678	511	0.45227	475	0.15744				520	0.98799	420	0.01055	470	0.01087	420	0.02046			6.62	81.6546	11.0531	50.3243	6.62	5.09902		6.62	2626.18	1499	-6.06061			475	17790	7180	6600	6200	6360	6390	6120			440
371	1.70787	1.00148	0.77524	0.39225	548	1.01817	512	0.77977	512	0.4397	476	0.1464				521	1	420.5	0.01094	470.5	0.01111	421	0.01687			6.66	81.4586	11.0791	50.2284	6.66	5.65685		6.66	2618.34	1491	-5.54545			476	17550	7040	6460	6680	7140	6720	6740			440.5
372	1.69691	0.99771	0.7721	0.38595	549	1.03007	513	0.79036	513	0.42681	477	0.1356				522	0.9935	421	0.01199	471	0.01128	422	0.01446			6.7	81.7625	11.1051	50.0784	6.7	4.79583		6.7	2630.5	1519	21.9697			477	17830	7600	6340	6860	6680	6090	6640			441
373	1.68845	0.99393	0.76895	0.38122	550	1.04147	514	0.7972	514	0.4153	478	0.12482				523	0.97565	421.5	0.01345	471.5	0.01162	423	0.0119			6.74	81.6164	11.1311	50.4838	6.74	4.24264		6.74	2624.66	1489	9.48485			478	18140	7450	6040	6950	6520	6640	5910			441.5
374	1.676	0.99016	0.76266	0.3765	551	1.05235	515	0.8	515	0.40301	479	0.11523				524	0.93367	422	0.01496	472	0.01218	424	0.01013			6.78	81.3953	11.1571	50.97	6.78	2.23607		6.78	2615.81	1476	-12			479	18770	7950	6470	6230	6940	6180	6770			442
375	1.66753	0.98638	0.75951	0.37177	552	1.06397	516	0.79904	516	0.39139	480	0.10507				525	0.89053	422.5	0.01609	472.5	0.01275	425	0.00852			6.82	81.4493	11.1831	50.7153	6.82	0		6.82	2617.97	1490	-7.72727			480	18860	7540	6850	7000	6610	6610	6890			442.5
376	1.65707	0.98323	0.75636	0.36704	553	1.07383	517	0.79404	517	0.38205	481	0.09581				526	0.83766	423	0.01692	473	0.01323	426	0.00724			6.86	81.4032	11.2091	49.7819	6.86	3.31662		6.86	2616.13	1500	-0.45455			481	17590	8200	7010	7250	7040	7280	6870			443
377	1.64811	0.98009	0.75007	0.36232	554	1.08133	518	0.78491	518	0.37258	482	0.08745				527	0.77775	423.5	0.01769	473.5	0.01402	427	0.00636			6.9	80.3821	11.2351	49.6064	6.9	2.23607		6.9	2575.29	1482	-3.18182			482	17110	8530	7330	7180	6280	6970	7280			443.5
378	1.63815	0.97694	0.74692	0.35759	555	1.09059	519	0.77417	519	0.3641	483	0.07887				528	0.71019	424	0.01865	474	0.01516	428	0.00538			6.94	81.311	11.2611	50.2967	6.94	4.79583		6.94	2612.44	1466	0.09091			483	17120	8410	8010	8030	7530	7840	7070			444
379	1.63118	0.97505	0.74378	0.35444	556	1.0936	520	0.76124	520	0.35629	484	0.07203				529	0.62763	424.5	0.02011	474.5	0.0165	429	0.00459			6.98	81.515	11.2871	50.6988	6.98	4.58258		6.98	2620.6	1485	-1.63636			484	16540	8900	7710	8230	7980	8090	7610			444.5
380	1.62271	0.97191	0.74063	0.35129	557	1.09851	521	0.74795	521	0.34995	485	0.06475				530	0.57248	425	0.02146	475	0.01811	430	0.00414			7.02	81.6939	11.3131	50.4523	7.02	4.69042		7.02	2627.76	1476	1.63636			485	17310	10220	8590	8640	8140	8460	8710			445
381	1.61773	0.96939	0.73433	0.34814	558	1.1	522	0.73363	522	0.3438	486	0.05793				531	0.5118	425.5	0.02268	475.5	0.01968	431	0.00357			7.06	81.3228	11.3391	49.7999	7.06	2.44949		7.06	2612.91	1459	-8.09091			486	17220	10630	9090	9340	8930	9050	8380			445.5
382	1.61125	0.9675	0.73118	0.34657	559	1.0995	523	0.72134	523	0.33825	487	0.05232				532	0.45007	426	0.0238	476	0.02112	432	0.00316			7.1	81.0768	11.3651	50.0776	7.1	3		7.1	2603.07	1467	-10.8182			487	17870	11430	10370	9560	9820	9780	9290			446
383	1.60578	0.96561	0.72804	0.34341	560	1.095	524	0.70928	524	0.33368	488	0.04725				533	0.39763	426.5	0.02482	476.5	0.02258	433	0.00275			7.14	81.3057	11.3911	50.4267	7.14	3.74166		7.14	2612.23	1500	1.45455			488	16860	12550	11460	10890	11240	10640	10670			446.5
384	1.5993	0.96309	0.72175	0.34184	561	1.09044	525	0.69719	525	0.32947	489	0.04221				534	0.34627	427	0.02648	477	0.02412	434	0.00246			7.18	81.0096	11.4171	50.4897	7.18	0		7.18	2600.39	1477	16.7273			489	17240	14130	11950	11390	11350	11920	11300			447
385	1.59432	0.96121	0.71859	0.34027	562	1.08477	526	0.68635	526	0.32586	490	0.03847				535	0.30466	427.5	0.02857	477.5	0.02581	435	0.00217			7.22	81.3136	11.4431	50.4343	7.22	4.58258		7.22	2612.54	1474	-11			490	16750	15310	13540	13280	13250	13500	13360			447.5
386	1.58785	0.95869	0.71545	0.33711	563	1.074	527	0.67674	527	0.32255	491	0.03465				536	0.26669	428	0.03067	478	0.02736	436	0.00196			7.26	81.3175	11.4691	49.7998	7.26	3.31662		7.26	2612.7	1467	-3.09091			491	17520	17470	13680	14980	14540	14870	14610			448
387	1.58187	0.9568	0.70915	0.33554	564	1.06309	528	0.66851	528	0.31965	492	0.03163				537	0.23955	428.5	0.03274	478.5	0.02884	437	0.00174			7.3	81.7464	11.4951	49.7347	7.3	5.47723		7.3	2629.86	1472	-6.18182			492	18300	18700	16900	15810	16340	15770	15770			448.5
388	1.5754	0.95429	0.70601	0.33239	565	1.05166	529	0.6606	529	0.31749	493	0.02795				538	0.20467	429	0.03532	479	0.03032	438	0.00159			7.34	81.3253	11.5211	49.8436	7.34	5.83095		7.34	2613.01	1483	17.7273			493	18940	21450	20080	17880	18890	18230	17920			449
389	1.56942	0.95177	0.70286	0.32923	566	1.03921	530	0.65353	530	0.31538	494	0.02549				539	0.18197	429.5	0.03823	479.5	0.03181	439	0.00146			7.38	81.5793	11.5471	50.4118	7.38	4.58258		7.38	2623.17	1487	8.63636			494	20480	24410	21930	20900	20000	20700	19670			449.5
390	1.56295	0.94925	0.69656	0.32609	567	1.02705	531	0.64761	531	0.31334	495	0.02312				540	0.16199	430	0.04138	480	0.03363	440	0.00124			7.42	81.5082	11.5731	50.2978	7.42	4.47214		7.42	2620.33	1459	-4.45455			495	21020	27960	24610	24860	23640	23990	22460			450
391	1.55797	0.94611	0.69342	0.31979	568	1.01453	532	0.64225	532	0.31194	496	0.0209				541	0.13928	430.5	0.04514	480.5	0.036	441	0.00111			7.46	81.6371	11.5991	50.0579	7.46	2.23607		7.46	2625.49	1470	-9.54545			496	21480	31510	28050	28280	27110	26920	24940			450.5
392	1.55299	0.94422	0.68712	0.31506	569	1.00358	533	0.63751	533	0.31038	497	0.01883				542	0.12154	431	0.04932	481	0.03866	442	0.00099568			7.5	81.1911	11.6251	50.774	7.5	3.74166		7.5	2607.64	1481	23.3636			497	23510	36990	31940	31720	31770	31340	29590			451
393	1.54801	0.94233	0.68398	0.30876	570	0.99351	534	0.63284	534	0.30902	498	0.01716				543	0.10706	431.5	0.05348	481.5	0.04169	443	0.0009849			7.54	80.545	11.6511	50.6208	7.54	0		7.54	2581.8	1473	9.27273			498	24290	41110	37730	35890	37440	36270	35740			451.5
394	1.54203	0.93981	0.68082	0.30088	571	0.98298	535	0.62928	535	0.30807	499	0.01553				544	0.09073	432	0.05818	482	0.04515	444	0.0009016			7.58	82.0239	11.6771	50.0213	7.58	2.64575		7.58	2640.96	1475	-17.8182			499	26520	47920	42910	41320	40560	41640	38090			452
395	1.53606	0.93667	0.67768	0.29458	572	0.97506	536	0.62571	536	0.30695	500	0.01415				545	0.08134	432.5	0.06374	482.5	0.04891	445	0.00078106			7.62	81.2279	11.7031	49.7333	7.62	0		7.62	2609.11	1450	12.0909			500	29950	53640	48620	49800	48030	47100	44560			452.5
396	1.53008	0.93415	0.67453	0.28671	573	0.9668	537	0.62286	537	0.30616	501	0.01278				546	0.07196	433	0.07016	483	0.05277	446	0.00071834			7.66	80.8068	11.7291	49.9772	7.66	3.87298		7.66	2592.27	1454	8			501	33590	61310	56670	56640	54130	54120	50520			453
397	1.5241	0.931	0.67139	0.27883	574	0.95876	538	0.61998	538	0.30547	502	0.01161				547	0.06379	433.5	0.07636	483.5	0.05696	447	0.000637			7.7	81.2357	11.7551	50.2687	7.7	1.41421		7.7	2609.43	1449	12.9091			502	36350	73420	66500	64070	62970	62020	58600			453.5
398	1.51663	0.92723	0.66509	0.27095	575	0.95249	539	0.61773	539	0.30484	503	0.01068				548	0.05407	434	0.08311	484	0.06163	448	0.00062034			7.74	81.1396	11.7811	50.4623	7.74	3.16228		7.74	2605.59	1474	12.8182			503	42380	82270	76960	73820	70890	70150	67840			454
399	1.51016	0.92408	0.66194	0.26307	576	0.94661	540	0.61597	540	0.30427	504	0.01001				549	0.04852	434.5	0.09081	484.5	0.06679	449	0.00062328			7.78	81.5186	11.8071	50.2449	7.78	1.41421		7.78	2620.74	1444	-8.27273			504	44490	92010	89310	82560	83520	80800	77200			454.5
400	1.50219	0.9203	0.65879	0.25677	577	0.9415	541	0.61406	541	0.30366	505	0.00909				550	0.04064	435	0.09851	485	0.07164	450	0.00055664			7.82	81.4975	11.8331	50.0663	7.82	4.69042		7.82	2619.9	1474	4.63636			505	52180	108430	102770	98310	94390	92010	88560			455
401	1.49522	0.91716	0.65565	0.2489	578	0.93705	542	0.61245	542	0.3033	506	0.008				551	0.03699	435.5	0.10708	485.5	0.07644	451	0.00054978			7.86	82.1264	11.8591	49.2363	7.86	6		7.86	2645.06	1464	10.5455			506	58890	123830	117290	113490	114030	105910	102050			455.5
402	1.48825	0.91401	0.6525	0.24417	579	0.93289	543	0.61078	543	0.30294	507	0.00741				552	0.03283	436	0.11675	486	0.08162	452	0.0005586			7.9	81.6304	11.8851	48.8356	7.9	4.47214		7.9	2625.21	1464	-1.54545			507	68990	144370	137430	132270	129210	121800	117800			456
403	1.48127	0.91024	0.6462	0.23787	580	0.92907	544	0.60963	544	0.30259	508	0.00698				553	0.02824	436.5	0.12654	486.5	0.08728	453	0.0005243			7.94	81.2093	11.9111	49.3593	7.94	2.44949		7.94	2608.37	1433	-12.6364			508	78850	166640	156240	152500	151070	141820	135510			456.5
404	1.4748	0.90646	0.63991	0.23314	581	0.92555	545	0.60859	545	0.30227	509	0.00644				554	0.02459	437	0.13642	487	0.09333	454	0.0004998			7.98	80.8632	11.9371	50.3559	7.98	0		7.98	2594.53	1454	9.27273			509	91930	191660	184350	176050	178370	164120	157310			457
405	1.46932	0.90394	0.63676	0.22999	582	0.92248	546	0.6076	546	0.30203	510	0.0059				555	0.02284	437.5	0.1469	487.5	0.09969	455	0.0004753			8.02	81.4421	11.9631	50.066	8.02	0		8.02	2617.69	1454	6.18182			510	107560	219430	213710	206150	202910	192260	182730			457.5
406	1.46285	0.9008	0.63047	0.22527	583	0.91989	547	0.60682	547	0.30169	511	0.00534				556	0.01971	438	0.15853	488	0.10632	456	0.00044492			8.06	80.9711	11.9891	49.6834	8.06	0		8.06	2598.84	1459	-0.90909			511	125210	258710	250230	237480	238950	221090	211230			458
407	1.45687	0.89765	0.62417	0.22212	584	0.91835	548	0.60588	548	0.30156	512	0.00491				557	0.01909	438.5	0.17066	488.5	0.11325	457	0.00044492			8.1	80.725	12.0151	49.4342	8.1	0		8.1	2589	1453	7			512	146280	300900	292570	278490	279210	258250	250820			458.5
408	1.45189	0.89576	0.61788	0.21897	585	0.91606	549	0.6052	549	0.3014	513	0.00437				558	0.01629	439	0.18351	489	0.12096	458	0.00045276			8.14	81.1107	12.0411	49.4633	8.14	0		8.14	2604.43	1448	12.9091			513	170740	349170	338120	325890	324870	297610	289210			459
409	1.44691	0.89325	0.61159	0.21581	586	0.91416	550	0.60471	550	0.30122	514	0.00416				559	0.01319	439.5	0.19753	489.5	0.12959	459	0.00042336			8.18	81.2714	12.0671	49.4288	8.18	2.82843		8.18	2610.86	1448	-4.18182			514	201830	406760	394530	377860	378920	349750	337780			459.5
410	1.44143	0.89073	0.60529	0.21267	587	0.91293	551	0.60415	551	0.30109	515	0.00379				560	0.01427	440	0.21262	490	0.1387	460	0.00043316			8.22	81.1071	12.0931	50.0051	8.22	3.4641		8.22	2604.29	1439	-0.27273			515	237130	473310	461470	443410	441220	407110	395930			460
411	1.43695	0.88821	0.599	0.21109	588	0.9113	552	0.6036	552	0.30095	516	0.00344				561	0.01607	440.5	0.22851	490.5	0.14814	461	0.00038318			8.26	81.5428	12.1191	50.2517	8.26	4.58258		8.26	2621.71	1472	-0.36364			516	279950	551790	537410	514610	516270	470800	459870			460.5
412	1.43197	0.8857	0.5927	0.20637	589	0.91025	553	0.60321	553	0.3009	517	0.00331				562	0.01338	441	0.24532	491	0.15841	462	0.00040278			8.3	81.2785	12.1451	50.0721	8.3	4.89898		8.3	2611.14	1449	-0.45455			517	318810	642240	627040	591690	593110	546670	528200			461
413	1.42749	0.88381	0.5864	0.20321	590	0.90905	554	0.60278	554	0.30074	518	0.00303				563	0.01005	441.5	0.26311	491.5	0.16979	463	0.00036456			8.34	81.4643	12.1711	49.4791	8.34	3.16228		8.34	2618.57	1451	-5.54545			518	376010	745250	728120	689680	688690	638990	616460			461.5
414	1.42351	0.88255	0.58011	0.20006	591	0.90803	555	0.60245	555	0.30071	519	0.0028				564	0.00842	442	0.28147	492	0.18216	464	0.000392			8.38	81.125	12.1971	49.947	8.38	3.60555		8.38	2605	1445	-24.6364			519	430620	856870	833590	791500	785560	731970	699400			462
415	1.41902	0.88129	0.57697	0.19691	592	0.90722	556	0.60221	556	0.30058	520	0.00266				565	0.00772	442.5	0.30118	492.5	0.1953	465	0.0003577			8.42	81.2857	12.2231	50.2002	8.42	2.64575		8.42	2611.43	1453	14.2727			520	488590	975190	940500	895830	898170	832190	796120			462.5
416	1.41454	0.88003	0.57382	0.19376	593	0.9064	557	0.60194	557	0.30054	521	0.00233				566	0.00617	443	0.32265	493	0.20874	466	0.00034398			8.46	81.6964	12.2491	49.9585	8.46	2.44949		8.46	2627.86	1462	0.18182			521	545440	1095610	1069120	1008660	1007020	944160	900090			463
417	1.41006	0.87877	0.57067	0.19061	594	0.90573	558	0.60171	558	0.30048	522	0.00213				567	0.00642	443.5	0.34501	493.5	0.22253	467	0.00031556			8.5	81.2321	12.2751	51.1229	8.5	3.74166		8.5	2609.28	1455	10.0909			522	603660	1213240	1181510	1115820	1113970	1040510	997530			463.5
418	1.40558	0.87752	0.56752	0.18746	595	0.90528	559	0.60153	559	0.30044	523	0.00201				568	0.00579	444	0.3679	494	0.23715	468	0.00028028			8.54	81.0678	12.3011	50.019	8.54	2.64575		8.54	2602.71	1429	17			523	649960	1322490	1288470	1212800	1214830	1139320	1074120			464
419	1.40209	0.87625	0.56437	0.18274	596	0.90467	560	0.60138	560	0.3004	524	0.00194				569	0.00536	444.5	0.39121	494.5	0.25304	469	0.00031752			8.58	81.1785	12.3271	50.2347	8.58	3.60555		8.58	2607.14	1425	-2.09091			524	694030	1410490	1379340	1291820	1281260	1212600	1137730			464.5
420	1.39861	0.87877	0.56437	0.17801	597	0.90428	561	0.60126	561	0.30037	525	0.00174				570	0.00498	445	0.4153	495	0.27002	470	0.00027832			8.62	81.4392	12.3531	49.9878	8.62	4		8.62	2617.57	1448	-0.18182			525	714610	1474130	1435260	1345660	1336210	1273890	1181940			465
421	1.39512	0.87752	0.56123	0.17328	598	0.90372	562	0.60108	562	0.30033	526	0.00159				571	0.0051	445.5	0.4406	495.5	0.28709	471	0.00026558			8.66	81.0999	12.3791	49.3892	8.66	3.60555		8.66	2604	1460	-2.27273			526	721710	1505820	1464870	1363040	1357660	1296620	1204190			465.5
422	1.39163	0.87689	0.56123	0.16856	599	0.90331	563	0.60097	563	0.30029	527	0.00152				572	0.00645	446	0.4662	496	0.30403	472	0.00026166			8.7	81.3356	12.4051	49.5378	8.7	2.44949		8.7	2613.43	1447	-8.36364			527	727990	1503840	1460830	1355260	1348360	1292560	1189320			466
423	1.38914	0.87563	0.55808	0.16226	600	0.90309	564	0.60084	564	0.30028	528	0.00141				573	0.00528	446.5	0.49115	496.5	0.32124	473	0.00027538			8.74	80.8213	12.4311	50.0448	8.74	4.24264		8.74	2592.85	1440	20.5454			528	704010	1458090	1422350	1318440	1317940	1264310	1148350			466.5
424	1.38566	0.87437	0.55494	0.15595	601	0.90263	565	0.6008	565	0.30024	529	0.00131				574	0.0047	447	0.51563	497	0.33928	474	0.00023226			8.78	81.4571	12.4571	49.5246	8.78	3.16228		8.78	2618.28	1432	5.45455			529	670110	1398860	1348430	1252690	1248470	1206000	1098070			467
425	1.38217	0.87248	0.55178	0.14965	602	0.90231	566	0.60068	566	0.30019	530	0.00127				575	0.00352	447.5	0.53982	497.5	0.35836	475	0.00022736			8.82	81.3178	12.4831	49.8959	8.82	4.89898		8.82	2612.71	1420	8.36364			530	635530	1301740	1260730	1171620	1167750	1122930	1024880			467.5
426	1.37819	0.87059	0.55178	0.14335	603	0.90232	567	0.60063	567	0.30019	531	0.00117				576	0.00306	448	0.56318	498	0.37823	476	0.00022246			8.86	80.8285	12.5091	50.387	8.86	3.60555		8.86	2593.14	1446	-5.72727			531	585240	1202050	1166200	1082140	1066880	1037950	941760			468
427	1.3742	0.8687	0.54864	0.13705	604	0.90194	568	0.60051	568	0.3002	532	0.00106				577	0.00385	448.5	0.58543	498.5	0.3992	477	0.00021658			8.9	81.4892	12.5351	49.6672	8.9	4.47214		8.9	2619.57	1437	29.1818			532	535950	1086680	1048890	981450	965860	940980	845970			468.5
428	1.37072	0.86745	0.54549	0.13075	605	0.90186	569	0.6005	569	0.30017	533	0.00101				578	0.00347	449	0.60644	499	0.42024	478	0.0001862			8.94	81.3249	12.5611	50.4277	8.94	2		8.94	2613	1456	2.09091			533	480640	971190	949090	878800	862960	843880	761240			469
429	1.36673	0.86618	0.54549	0.12445	606	0.90177	570	0.60046	570	0.30015	534	0.000878				579	0.00324	449.5	0.62572	499.5	0.441	479	0.00018914			8.98	82.0606	12.5871	49.5224	8.98	2.82843		8.98	2642.42	1424	16			534	429860	862620	842840	778090	770480	750310	677420			469.5
430	1.36275	0.86493	0.54234	0.11972	607	0.90157	571	0.60041	571	0.30014	535	0.000918				580	0.00304	450	0.64229	500	0.46263	480	0.0002303			9.02	81.3463	12.6131	50.7613	9.02	4.79583		9.02	2613.85	1445	3.90909			535	382000	758290	745370	691860	671100	663060	593310			470
431	1.35926	0.86304	0.54234	0.115	608	0.90139	572	0.60038	572	0.30014	536	0.000836				581	0.00372	450.5	0.65644	500.5	0.48534	481	0.00018914			9.06	81.282	12.6391	51.2264	9.06	4.3589		9.06	2611.28	1432	-9.18182			536	333790	671870	645320	606350	595170	576470	518810			470.5
432	1.35528	0.86178	0.5392	0.11184	609	0.90126	573	0.60031	573	0.30011	537	0.000784				582	0.00344	451	0.66879	501	0.50869	482	0.00019404			9.1	80.9928	12.6651	51.8112	9.1	4.58258		9.1	2599.71	1418	0.72727			537	292010	583730	567270	526450	516220	508660	449930			471
433	1.35179	0.85989	0.5392	0.1087	610	0.90124	574	0.60029	574	0.30011	538	0.000742				583	0.00313	451.5	0.67784	501.5	0.53209	483	0.00015876			9.14	81.5785	12.6911	52.5148	9.14	5.38516		9.14	2623.14	1425	-3.36364			538	256690	501430	490200	461700	450800	438960	396540			471.5
434	1.34831	0.85864	0.53605	0.10555	611	0.90107	575	0.60026	575	0.3001	539	0.000676				584	0.00384	452	0.68258	502	0.55585	484	0.0001813			9.18	81.5142	12.7171	52.7938	9.18	4.69042		9.18	2620.57	1437	0.54545			539	225760	437550	430820	394490	389230	385820	343350			472
435	1.34532	0.85675	0.53605	0.10555	612	0.90081	576	0.60024	576	0.30009	540	0.000644				585	0.00424	452.5	0.684	502.5	0.57976	485	0.00017542			9.22	81.1999	12.7431	54.5743	9.22	0		9.22	2608	1429	-0.54545			540	196050	376150	369600	346300	335710	329940	298290			472.5
436	1.34133	0.85549	0.5329	0.10397	613	0.901	577	0.60023	577	0.30008	541	0.00058				586	0.00452	453	0.68238	503	0.60355	486	0.00018914			9.26	81.1106	12.7691	54.9246	9.26	4.24264		9.26	2604.42	1425	-9.63636			541	168910	329210	318960	299270	291730	287670	259710			473
437	1.33785	0.85423	0.5329	0.10555	614	0.90076	578	0.6002	578	0.30007	542	0.000582				587	0.00257	453.5	0.67694	503.5	0.62815	487	0.00015288			9.3	81.1463	12.7951	54.0439	9.3	0		9.3	2605.85	1435	1.27273			542	147530	285570	279540	259800	254040	246920	222260			473.5
438	1.33436	0.85234	0.5329	0.10712	615	0.90084	579	0.60018	579	0.30007	543	0.000514				588	0.00308	454	0.66755	504	0.65291	488	0.00014994			9.34	81.232	12.8211	52.9159	9.34	3		9.34	2609.28	1419	23.1818			543	127730	246880	239270	226310	217590	212760	193180			474
439	1.33088	0.85109	0.5329	0.11027	616	0.90065	580	0.60015	580	0.30008	544	0.000536				589	0.00248	454.5	0.65507	504.5	0.6774	489	0.00015876			9.38	81.2177	12.8471	51.5525	9.38	3		9.38	2608.71	1436	-8.90909			544	111810	214110	209140	195570	188760	186420	167580			474.5
440	1.32739	0.84982	0.5329	0.11342	617	0.9007	581	0.60013	581	0.30007	545	0.000496				590	0.003	455	0.63954	505	0.70196	490	0.00014014			9.42	81.3534	12.8731	50.6549	9.42	2.82843		9.42	2614.14	1425	4			545	96860	185840	181350	171500	162160	162050	147210			475
441	1.3244	0.84857	0.5329	0.11814	618	0.90059	582	0.60014	582	0.30007	546	0.000418				591	0.00373	455.5	0.62006	505.5	0.72626	491	0.00015876			9.46	81.5142	12.8991	50.1402	9.46	6.78233		9.46	2620.57	1423	14.9091			546	85390	159590	157970	147960	141930	138800	127120			475.5
442	1.32092	0.84668	0.5329	0.12288	619	0.90063	583	0.60012	583	0.30006	547	0.000414				592	0.00328	456	0.59776	506	0.75062	492	0.00014896			9.5	81.4999	12.9251	50.5354	9.5	5.74456		9.5	2620	1417	21.8182			547	74610	137460	136940	129290	124600	123980	110740			476
443	1.31843	0.84479	0.52975	0.12918	620	0.9005	584	0.60011	584	0.30004	548	0.000374				593	0.00296	456.5	0.57442	506.5	0.77518	493	0.00014896			9.54	81.3606	12.9511	51.4032	9.54	6.08276		9.54	2614.42	1432	-3.27273			548	66200	119030	118730	109430	107080	106630	96670			476.5
444	1.31494	0.84291	0.52975	0.13548	621	0.90046	585	0.60011	585	0.30005	549	0.000388				594	0.00258	457	0.54952	507	0.79987	494	0.00015876			9.58	81.4963	12.9771	52.3973	9.58	0		9.58	2619.85	1421	10.6364			549	57440	104110	103900	94970	92290	91180	82040			477
445	1.31195	0.84164	0.52975	0.14335	622	0.90045	586	0.60009	586	0.30005	550	0.000358				595	0.00182	457.5	0.52322	507.5	0.8241	495	0.00018522			9.62	81.432	13.0031	52.1133	9.62	0		9.62	2617.28	1418	5.54545			550	51060	92250	87580	83480	81610	78770	71400			477.5
446	1.30847	0.83976	0.52661	0.15123	623	0.90045	587	0.60007	587	0.30005	551	0.000332				596	0.0023	458	0.49703	508	0.84747	496	0.00017346			9.66	80.5427	13.0291	52.6502	9.66	1		9.66	2581.71	1415	15.4545			551	43100	78500	77230	72930	69010	68920	63240			478
447	1.30548	0.83787	0.52661	0.15911	624	0.9004	588	0.60008	588	0.30005	552	0.000322				597	0.00272	458.5	0.47182	508.5	0.87011	497	0.00014308			9.7	80.9035	13.0551	51.7915	9.7	0		9.7	2596.14	1415	12.3636			552	39190	68860	69010	65500	62000	61610	57210			478.5
448	1.30199	0.83661	0.52346	0.16698	625	0.90038	589	0.60007	589	0.30004	553	0.000292				598	0.0024	459	0.44753	509	0.89176	498	0.00015092			9.74	81.1642	13.0811	50.5257	9.74	1		9.74	2606.57	1424	11.2727			553	35740	59050	60090	57530	53740	53700	50570			479
449	1.299	0.83472	0.52031	0.17486	626	0.90033	590	0.60007	590	0.30004	554	0.000278				599	0.00234	459.5	0.42415	509.5	0.91202	499	0.00015288			9.78	80.8999	13.1071	49.608	9.78	0		9.78	2596	1435	-0.81818			554	32080	52570	51810	48900	47700	48150	44430			479.5
450	1.29602	0.83346	0.51717	0.18274	627	0.90034	591	0.60005	591	0.30004	555	0.000252				600	0.00269	460	0.40244	510	0.93075	500	0.00014602			9.82	81.3106	13.1331	48.8042	9.82	4		9.82	2612.42	1407	-12.9091			555	27960	47290	47230	44440	41290	41300	38310			480
451	1.29303	0.8322	0.51401	0.18746	628	0.90034	592	0.60006	592	0.30003	556	0.000254				601	0.00226	460.5	0.38183	510.5	0.94763	501	0.0001372			9.86	81.1463	13.1591	49.3662	9.86	0		9.86	2605.85	1418	14			556	25430	41890	41220	38780	38200	37790	35810			480.5
452	1.29004	0.83032	0.51087	0.19376	629	0.90023	593	0.60005	593	0.30003	557	0.000248				602	0.00199	461	0.36126	511	0.96227	502	0.00013328			9.9	81.082	13.1851	48.6604	9.9	1.73205		9.9	2603.28	1413	-10.7454			557	23260	36320	35880	34750	33180	32610	31350			481
453	1.28705	0.82906	0.50458	0.19691	630	0.90028	594	0.60004	594	0.30003	558	0.000244				603	0.00177	461.5	0.34169	511.5	0.97431	503	0.00011662			9.94	80.5927	13.2111	48.7787	9.94	0		9.94	2583.71	1438	13.5091			558	20410	33940	32530	30470	29500	29370	28020			481.5
454	1.28456	0.8278	0.50143	0.19849	631	0.90031	595	0.60005	595	0.30002	559	0.000242				604	0.00183	462	0.32398	512	0.98391	504	0.00011858			9.98	80.9785	13.2371	48.634	9.98	0		9.98	2599.14	1412	18.7636			559	19940	29100	28730	28080	26540	25780	24350			482
455	1.28157	0.82654	0.49513	0.19849	632	0.90027	596	0.60004	596	0.30003	560	0.000212				605	0.00227	462.5	0.30715	512.5	0.99139	505	0.00014406			10.02	81.1642	13.2631	49.0436	10.02	0		10.02	2606.57	1419	4.01818			560	17580	27150	25960	24670	24340	23020	22680			482.5
456	1.27908	0.82466	0.49199	0.19691	633	0.90023	597	0.60003	597	0.30003	561	0.000218				606	0.00195	463	0.28993	513	0.99689	506	0.00014014			10.06	81.1249	13.2891	48.7199	10.06	1.41421		10.06	2605	1414	-1.72727			561	16120	23490	22700	22650	20650	21760	19450			483
457	1.2761	0.82339	0.48569	0.19376	634	0.90021	598	0.60003	598	0.30004	562	0.0002				607	0.00289	463.5	0.27308	513.5	0.99987	507	0.00012054			10.1	80.9856	13.3151	49.2557	10.1	3.31662		10.1	2599.42	1416	4.52727			562	15540	20580	20210	20330	18680	18910	18800			483.5
458	1.27311	0.82214	0.48255	0.18904	635	0.90021	599	0.60003	599	0.30003	563	0.000159844				608	0.00159	464	0.25762	514	1	508	0.00013524			10.14	81.4213	13.3411	49.0135	10.14	3.4641		10.14	2616.85	1412	22.7818			563	14520	17770	18980	19110	16890	16650	16340			484
459	1.27062	0.82151	0.4794	0.18116	636	0.9002	600	0.60004	600	0.30002	564	0.000202				609	0.0025	464.5	0.24284	514.5	0.99722	509	0.00011368			10.18	81.007	13.3671	48.8007	10.18	5.19615		10.18	2600.28	1423	6.03636			564	12780	17700	17380	16330	15220	16250	14990			484.5
460	1.26813	0.82088	0.4794	0.17486	637	0.9002	601	0.60003	601	0.30003	565	0.000149662				610	0.00189	465	0.22914	515	0.99073	510	0.00012936			10.22	81.3678	13.3931	48.8628	10.22	4.58258		10.22	2614.71	1407	-3.70909			565	11950	15140	15270	15440	14100	14160	13650			485
461	1.26564	0.81962	0.47625	0.16383	638	0.9002	602	0.60003	602	0.30002	566	0.000156789				611	0.00241	465.5	0.2169	515.5	0.98021	511	0.00014994			10.26	81.0035	13.4191	49.1168	10.26	4.3589		10.26	2600.14	1423	-3.45455			566	11690	14250	14740	14080	12810	12620	13210			485.5
462	1.26315	0.81899	0.4731	0.15281	639	0.90017	603	0.60003	603	0.30002	567	0.000140499				612	0.00234	466	0.20554	516	0.96763	512	0.00011466			10.3	80.9642	13.4451	48.9612	10.3	3.74166		10.3	2598.57	1403	8.8			567	10810	12990	13150	13370	12250	12090	11660			486
463	1.26116	0.81836	0.4731	0.14178	640	0.90013	604	0.60002	604	0.30003	568	0.000141518				613	0.00177	466.5	0.19386	516.5	0.95353	513	0.00011466			10.34	81.4499	13.4711	48.9104	10.34	4.47214		10.34	2618	1432	20.0545			568	10320	12200	12250	11690	11050	11680	10870			486.5
464	1.25867	0.8171	0.46996	0.13075	641	0.90014	605	0.60002	605	0.30002	569	0.00012421				614	0.00302	467	0.18254	517	0.93718	514	0.00012054			10.38	81.3606	13.4971	49.4474	10.38	0		10.38	2614.42	1415	3.30909			569	9670	12000	11860	10820	10680	10880	10330			487
465	1.25618	0.81647	0.46996	0.11657	642	0.90012	606	0.60002	606	0.30003	570	0.000126246				615	0.00189	467.5	0.17321	517.5	0.91824	515	9.996e-05			10.42	80.8463	13.5231	49.006	10.42	2.44949		10.42	2593.85	1433	8.56364			570	9440	10810	10640	9400	10120	9720	9650			487.5
466	1.25418	0.81584	0.46681	0.10555	643	0.90011	607	0.60002	607	0.30003	571	0.0001293				616	0.00186	468	0.16511	518	0.89712	516	0.00014406			10.46	81.332	13.5491	48.6023	10.46	0		10.46	2613.28	1412	-1.18182			571	9000	10020	9920	9630	9330	9310	8960			488
467	1.25219	0.81521	0.46681	0.09294	644	0.9001	608	0.60002	608	0.30002	572	0.000125228				617	0.00234	468.5	0.15777	518.5	0.87508	517	0.00010976			10.5	81.0928	13.5751	48.1779	10.5	3		10.5	2603.71	1445	23.0727			572	9460	8950	8860	8940	8420	8380	8360			488.5
468	1.2502	0.81459	0.46366	0.08191	645	0.90013	609	0.60002	609	0.30002	573	0.000123192				618	0.00225	469	0.15061	519	0.85217	518	0.00012642			10.54	80.9785	13.6011	49.1874	10.54	3		10.54	2599.14	1470	26.3273			573	8300	8750	8300	8630	8060	8110	8340			489
469	1.24871	0.81333	0.46366	0.07089	646	0.90012	610	0.60002	610	0.30002	574	0.000110974				619	0.00411	469.5	0.14364	519.5	0.82887	519	0.00011466			10.58	80.9642	13.6271	49.7211	10.58	2.64575		10.58	2598.57	1435	44.5818			574	8180	7960	8280	7460	7880	7580	7140			489.5
470	1.24671	0.8127	0.46366	0.06144	647	0.90011	611	0.60002	611	0.30002	575	0.000109956				620	0.00302	470	0.13684	520	0.8053	520	0.0001421			10.62	80.8499	13.6531	48.9022	10.62	0		10.62	2594	1454	19.8364			575	8260	7120	7460	7440	6670	7290	7300			490
471	1.24472	0.81207	0.46052	0.05356	648	0.90013	612	0.60002	612	0.30002	576	0.000105884				621	0.00296	470.5	0.13034	520.5	0.77955	521	0.0001274			10.66	81.3356	13.6791	49.0101	10.66	3.87298		10.66	2613.43	1419	20.0909			576	7490	7260	7720	7670	6910	6710	6490			490.5
472	1.24273	0.81144	0.46052	0.04411	649	0.90012	613	0.60001	613	0.30002	577	8.34852e-05				622	0.00294	471	0.12487	521	0.75247	522	0.0001078			10.7	81.2214	13.7051	49.0744	10.7	3.4641		10.7	2608.85	1418	-0.65455			577	7100	6870	7180	6220	6700	6300	6780			491
473	1.24074	0.81018	0.45736	0.03781	650	0.90009	614	0.60002	614	0.30002	578	9.46844e-05				623	0.00269	471.5	0.11975	521.5	0.72599	523	0.00011956			10.74	81.3321	13.7311	48.6084	10.74	4.89898		10.74	2613.28	1400	-10.4			578	6900	6650	6550	6370	5990	6120	6610			491.5
474	1.23924	0.80955	0.45736	0.03151	651	0.90006	615	0.60002	615	0.30002	579	9.163e-05				624	0.00205	472	0.11407	522	0.69978	524	0.00011466			10.78	80.9928	13.7571	48.433	10.78	5.19615		10.78	2599.71	1412	6.85455			579	6590	6700	6260	6500	6600	6510	6220			492
475	1.23725	0.80829	0.45422	0.02678	652	0.90007	616	0.60002	616	0.30002	580	9.46844e-05				625	0.00262	472.5	0.10816	522.5	0.67403	525	0.00011662			10.82	81.4535	13.7831	48.2434	10.82	5.65685		10.82	2618.14	1426	7.10909			580	6180	6300	5770	6450	5910	6240	5940			492.5
476	1.23526	0.80703	0.45422	0.02205	653	0.90004	617	0.60002	617	0.30002	581	8.1449e-05				626	0.0024	473	0.10249	523	0.64872	526	8.69111e-05			10.86	81.1892	13.8091	48.8512	10.86	3.60555		10.86	2607.57	1420	27.3636			581	6660	6400	6040	6380	5440	5880	6120			493
477	1.23327	0.80641	0.45107	0.0189	654	0.90011	618	0.60001	618	0.30001	582	7.12678e-05				627	0.00274	473.5	0.09765	523.5	0.62435	527	0.00010094			10.9	81.4	13.8351	48.5264	10.9	5.2915		10.9	2616	1408	16.6182			582	6060	5970	5690	5830	5700	5280	5800			493.5
478	1.23127	0.80515	0.45107	0.01575	655	0.9001	619	0.60001	619	0.30002	583	7.73766e-05				628	0.00356	474	0.09322	524	0.60043	528	9.78469e-05			10.94	80.7357	13.8611	48.6213	10.94	0		10.94	2589.43	1404	-1.12727			583	6040	5170	5930	5490	5230	5130	5200			494
479	1.22978	0.80452	0.45107	0.0126	656	0.90011	620	0.60001	620	0.30001	584	8.65396e-05				629	0.00207	474.5	0.08919	524.5	0.5776	529	0.0001078			10.98	81.1464	13.8871	49.0536	10.98	2.44949		10.98	2605.86	1406	1.12727			584	5960	5450	5250	5340	4740	5300	5190			494.5
480	1.22779	0.80326	0.45107	0.01103	657	0.9001	621	0.60001	621	0.30002	585	7.12678e-05				630	0.00296	475	0.08561	525	0.55682	530	7.53996e-05			11.02	81.3071	13.9131	48.9362	11.02	1.73205		11.02	2612.28	1383	13.3818			585	5690	5380	4750	5380	5180	5210	5180			495
481	1.2258	0.80263	0.45107	0.00945	658	0.9001	622	0.60001	622	0.30001	586	6.71954e-05				631	0.003	475.5	0.08233	525.5	0.53619	531	5.87082e-05			11.06	80.9928	13.9391	49.1365	11.06	2.64575		11.06	2599.71	1407	1.63636			586	5560	5120	4790	4720	4270	4760	4640			495.5
482	1.2238	0.80137	0.45107	0.00788	659	0.90008	623	0.60001	623	0.30001	587	6.21048e-05				632	0.00238	476	0.07945	526	0.51575	532	7.48241e-05			11.1	81.3285	13.9651	49.047	11.1	4.3589		11.1	2613.14	1415	2.89091			587	5340	4630	4510	4730	4230	4670	4570			496
483	1.22231	0.80074	0.45107	0.0063	660	0.90008	624	0.60002	624	0.30002	588	6.51592e-05				633	0.00242	476.5	0.07666	526.5	0.49681	533	7.77019e-05			11.14	81.2393	13.9911	48.8232	11.14	4.79583		11.14	2609.57	1410	-4.85455			588	5060	4520	4370	4710	4680	4280	4340			496.5
484	1.22032	0.80011	0.45107	0.0063	661	0.90006	625	0.60001	625	0.30002	589	6.3123e-05				634	0.00231	477	0.07416	527	0.47872	534	7.02195e-05			11.18	81.025	14.0171	49.0967	11.18	3.87298		11.18	2601	1397	8.4			589	5170	4590	4400	4620	4160	4340	4400			497
485	1.21882	0.79948	0.45422	0.00472	662	0.90007	626	0.60001	626	0.30002	590	6.10868e-05				635	0.00309	477.5	0.07198	527.5	0.46057	535	8.34577e-05			11.22	81.7857	14.0431	49.4061	11.22	5.56776		11.22	2631.43	1377	4.65455			590	4790	4220	4220	4420	4160	3740	4010			497.5
486	1.21733	0.79885	0.45422	0.00472	663	0.9001	627	0.60001	627	0.30001	591	7.83946e-05				636	0.00273	478	0.07007	528	0.44303	536	9.996e-05			11.26	80.6964	14.0691	49.2822	11.26	2.82843		11.26	2587.86	1387	19.9091			591	5070	4080	4440	4490	3920	3830	3780			498
487	1.21584	0.79823	0.45422	0.00472	664	0.90006	628	0.60001	628	0.30001	592	5.80324e-05				637	0.00265	478.5	0.06854	528.5	0.42701	537	9.78469e-05			11.3	80.9071	14.0951	49.1811	11.3	3.87298		11.3	2596.29	1391	-11.8364			592	5120	4090	3710	4210	3480	3880	4070			498.5
488	1.21434	0.79759	0.45736	0.00472	665	0.90007	629	0.60001	629	0.30002	593	5.4978e-05				638	0.00361	479	0.06689	529	0.41073	538	8.40332e-05			11.34	81.2929	14.1211	49.068	11.34	2.64575		11.34	2611.71	1401	-2.58182			593	4610	3790	3770	3880	4120	3830	4130			499
489	1.21285	0.79759	0.45736	0.00315	666	0.90008	630	0.60002	630	0.30001	594	7.43222e-05				639	0.00329	479.5	0.06523	529.5	0.39434	539	6.9644e-05			11.38	80.9286	14.1471	48.7299	11.38	2.23607		11.38	2597.14	1403	7.67273			594	4930	3530	3750	3860	3570	3680	3650			499.5
490	1.21135	0.79697	0.45736	0.00315	667	0.90006	631	0.60002	631	0.30001	595	4.88694e-05				640	0.003	480	0.06298	530	0.37919	540	5.98593e-05			11.42	81.1893	14.1731	48.4967	11.42	1		11.42	2607.57	1391	1.92727			595	4530	3740	3150	4080	3210	3420	3480			500
491	1.21036	0.79634	0.45422	0.00315	668	0.90005	632	0.60001	632	0.30001	596	3.97064e-05				641	0.00293	480.5	0.06016	530.5	0.36426	541	7.71264e-05			11.46	81.15	14.1991	48.9173	11.46	0		11.46	2606	1397	6.18182			596	4430	3840	3750	3690	3230	3620	3850			500.5
492	1.20936	0.79634	0.45422	0.00315	669	0.90006	633	0.60001	633	0.30001	597	4.78512e-05				642	0.00242	481	0.05762	531	0.34904	542	6.67661e-05			11.5	80.5276	14.2251	48.6403	11.5	0		11.5	2581.1	1407	-15.5636			597	4030	3140	3280	3590	3340	3710	3560			501
493	1.20837	0.79571	0.45107	0.00315	670	0.90007	634	0.60001	634	0.30001	598	4.78512e-05				643	0.00306	481.5	0.05521	531.5	0.33437	543	9.03645e-05			11.54	81.2051	14.2511	48.5701	11.54	0		11.54	2608.2	1388	14.6909			598	4410	3330	3300	3440	3090	3360	3610			501.5
494	1.20737	0.79634	0.44793	0.00315	671	0.90008	635	0.60002	635	0.30002	599	4.5815e-05				644	0.00341	482	0.05252	532	0.32034	544	5.41035e-05			11.58	80.8577	14.2771	48.4534	11.58	0		11.58	2594.31	1406	11.9454			599	4160	3510	3390	3290	2780	3280	3650			502
495	1.20637	0.79571	0.44478	0.00315	672	0.90005	636	0.60001	636	0.30002	600	4.27608e-05				645	0.00269	482.5	0.04981	532.5	0.30598	545	6.90684e-05			11.62	81.0602	14.3031	48.4207	11.62	0		11.62	2602.41	1402	6.2			600	4080	3340	3030	3170	2780	3010	3540			502.5
496	1.20588	0.79634	0.43848	0.00315	673	0.90005	637	0.60002	637	0.30001	601	3.35978e-05				646	0.00343	483	0.04756	533	0.29167	546	5.64059e-05			11.66	81.2378	14.3291	48.4092	11.66	2.82843		11.66	2609.51	1395	6.45455			601	3440	3320	3050	2860	2980	3310	3100			503
497	1.20538	0.79634	0.43533	0.00315	674	0.90007	638	0.60001	638	0.30001	602	4.27608e-05				647	0.00296	483.5	0.04559	533.5	0.27843	547	6.15859e-05			11.7	81.3653	14.3551	47.9767	11.7	3.31662		11.7	2614.61	1406	8.70909			602	3770	3130	3270	3230	3160	2940	3060			503.5
498	1.20488	0.79634	0.42904	0.00315	675	0.90004	639	0.60001	639	0.30001	603	3.35978e-05				648	0.0033	484	0.04369	534	0.26576	548	8.86378e-05			11.74	81.5429	14.3811	47.8438	11.74	3.87298		11.74	2621.71	1403	1.96364			603	4140	3180	2840	2780	3040	3030	2760			504
499	1.20438	0.79634	0.42275	0.00315	676	0.90007	640	0.60001	640	0.30001	604	3.76702e-05				649	0.00334	484.5	0.04286	534.5	0.25334	549	7.82775e-05			11.78	81.2954	14.4071	47.6757	11.78	5		11.78	2611.82	1396	-5.78182			604	3570	3150	3180	3090	3240	2650	3070			504.5
500	1.20388	0.79948	0.42275	0.00315	677	0.90004	641	0.60001	641	0.30001	605	3.35978e-05				650	0.00339	485	0.04291	535	0.24155	550	6.04348e-05			11.82	81.248	14.4331	48.2625	11.82	0		11.82	2609.92	1403	-15.5273			605	3250	3290	3020	2810	2870	2840	2940			505
501	1.20388	0.79948	0.4133	0.00315	678	0.90005	642	0.60001	642	0.30001	606	5.19238e-05				651	0.00336	485.5	0.04257	535.5	0.23016	551	4.77724e-05			11.86	80.8755	14.4591	47.9322	11.86	3.87298		11.86	2595.02	1418	-10.2727			606	3740	3080	3060	2960	2750	2930	2790			505.5
502	1.20339	0.79948	0.40701	0.00315	679	0.90005	643	0.60001	643	0.30001	607	3.46158e-05				652	0.00429	486	0.04165	536	0.21895	552	6.67661e-05			11.9	80.9531	14.4851	47.9005	11.9	1		11.9	2598.12	1408	0.98182			607	3490	2920	3210	3360	2750	2910	3130			506
503	1.20388	0.79885	0.40071	0.00315	680	0.90008	644	0.60001	644	0.30001	608	2.44346e-05				653	0.00302	486.5	0.04027	536.5	0.20828	553	5.7557e-05			11.94	81.0556	14.5111	48.0149	11.94	2.44949		11.94	2602.22	1391	7.23636			608	3490	3010	2930	3070	2640	3050	2940			506.5
504	1.20388	0.79823	0.39127	0.00315	681	0.90005	645	0.60001	645	0.30001	609	3.46158e-05				654	0.00298	487	0.03868	537	0.19856	554	6.10104e-05			11.98	81.0332	14.5371	48.7147	11.98	3		11.98	2601.33	1408	-1.50909			609	3740	2900	2690	2760	2700	2660	2980			507
505	1.20339	0.79697	0.38498	0.00315	682	0.90007	646	0.60001	646	0.30001	610	4.07244e-05				655	0.00296	487.5	0.03715	537.5	0.18954	555	5.87082e-05			12.02	81.0607	14.5631	48.4949	12.02	3.4641		12.02	2602.43	1387	-14.2546			610	3140	2890	3000	2780	2630	2590	3010			507.5
506	1.20339	0.79508	0.37554	0.00315	683	0.90006	647	0.60001	647	0.3	611	4.27608e-05				656	0.00377	488	0.03584	538	0.18065	556	8.92133e-05			12.06	81.0133	14.5891	48.6747	12.06	2.82843		12.06	2600.53	1400	16			611	3190	2490	2620	2690	2420	2920	3060			508
507	1.20289	0.79193	0.3661	0.00315	684	0.90005	648	0.60001	648	0.30001	612	3.86882e-05				657	0.00388	488.5	0.03465	538.5	0.17202	557	4.60456e-05			12.1	81.0158	14.6151	48.5468	12.1	1		12.1	2600.63	1386	-1.81818			612	3140	2580	2690	2980	2480	2780	2740			508.5
508	1.20189	0.78816	0.3598	0.00315	685	0.90006	649	0.60001	649	0.30001	613	2.7489e-05				658	0.00357	489	0.03332	539	0.16341	558	5.87082e-05			12.14	81.2934	14.6411	47.9926	12.14	2.23607		12.14	2611.73	1398	-4.63636			613	3420	2820	3050	3020	2580	2510	2900			509
509	1.20139	0.78312	0.35036	0.00315	686	0.90004	650	0.60001	650	0.30001	614	3.97064e-05				659	0.0033	489.5	0.03204	539.5	0.15491	559	5.69814e-05			12.18	80.9209	14.6671	47.9734	12.18	0		12.18	2596.84	1392	2.54545			614	3520	2680	2630	2510	2690	2590	2790			509.5
510	1.1994	0.77683	0.34406	0.00315	687	0.90004	651	0.60001	651	0.30001	615	4.27608e-05				660	0.00207	490	0.03101	540	0.14697	560	3.85632e-05			12.22	80.9985	14.6931	47.5977	12.22	0		12.22	2599.94	1390	-0.27273			615	3270	2840	2900	2410	2260	2940	2560			510
511	1.19741	0.76928	0.33777	0.00315	688	0.90004	652	0.60001	652	0.30001	616	3.05434e-05				661	0.00269	490.5	0.0306	540.5	0.13927	561	3.79876e-05			12.26	81.126	14.7191	48.7159	12.26	2.44949		12.26	2605.04	1392	11.9091			616	3160	2760	2510	2560	2550	2590	2520			510.5
512	1.19492	0.75984	0.33148	0.00315	689	0.90007	653	0.6	653	0.3	617	1.62898e-05				662	0.00288	491	0.03067	541	0.13222	562	5.81325e-05			12.3	81.2286	14.7451	48.8309	12.3	0		12.3	2609.14	1412	2.09091			617	2610	2780	2990	2580	2550	2480	2520			511
513	1.19143	0.74977	0.32833	0.00315	690	0.90005	654	0.60001	654	0.30001	618	3.15614e-05				663	0.00308	491.5	0.03056	541.5	0.12544	563	3.79876e-05			12.34	81.2811	14.7711	48.6572	12.34	4.12311		12.34	2611.24	1427	8.27273			618	2780	2760	3010	2470	2410	2630	2340			511.5
514	1.18695	0.73907	0.32518	0.00315	691	0.90002	655	0.60001	655	0.30001	619	3.46158e-05				664	0.00373	492	0.0301	542	0.11856	564	3.68364e-05			12.38	81.2837	14.7971	48.2598	12.38	2.44949		12.38	2611.35	1430	7.45455			619	2800	2530	2570	2180	2170	2430	2210			512
515	1.18147	0.72711	0.32203	0.00315	692	0.90004	656	0.60001	656	0.30001	620	2.13804e-05				665	0.00256	492.5	0.02914	542.5	0.11207	565	7.02195e-05			12.42	81.2112	14.8231	48.4346	12.42	4.58258		12.42	2608.45	1420	-4.36364			620	2760	2430	2500	2450	2270	2590	2000			512.5
516	1.175	0.71579	0.31888	0.00315	693	0.90004	657	0.60001	657	0.30001	621	2.54528e-05				666	0.00339	493	0.02801	543	0.1062	566	3.74121e-05			12.46	81.1388	14.8491	48.0696	12.46	4		12.46	2605.55	1429	-0.18182			621	2920	2420	2250	2480	2420	2200	2180			513
517	1.16803	0.70446	0.31574	0.00315	694	0.90002	658	0.60001	658	0.30001	622	5.09056e-06				667	0.00298	493.5	0.02693	543.5	0.1008	567	5.12258e-05			12.5	81.8913	14.8751	47.5422	12.5	6.16441		12.5	2635.65	1449	12			622	2820	2290	2270	2200	1790	2250	2450			513.5
518	1.15906	0.69313	0.31574	0.00315	695	0.90003	659	0.6	659	0.30001	623	2.85072e-05				668	0.00326	494	0.02608	544	0.09557	568	3.68364e-05			12.54	81.2939	14.9011	48.1831	12.54	4.24264		12.54	2611.76	1478	6.18182			623	2450	2240	2210	2430	1950	1950	2350			514
519	1.1496	0.68307	0.31259	0.00315	696	0.90002	660	0.60001	660	0.30001	624	1.42536e-05				669	0.00375	494.5	0.02536	544.5	0.09051	569	2.59006e-05			12.58	81.6964	14.9271	48.9093	12.58	4.89898		12.58	2627.86	1481	1.36364			624	2720	2260	2350	2360	2560	2200	2190			514.5
520	1.13964	0.67552	0.31259	0.00315	697	0.90003	661	0.6	661	0.30001	625	1.52717e-05				670	0.00405	495	0.02444	545	0.08577	570	4.48945e-05			12.62	81.324	14.9531	48.5818	12.62	4.12311		12.62	2612.96	1597	-5.45455			625	2470	2380	2110	2090	2050	2040	2070			515
521	1.12869	0.66796	0.31259	0.00315	698	0.90005	662	0.60001	662	0.30001	626	2.7489e-05				671	0.00407	495.5	0.02381	545.5	0.08149	571	2.82029e-05			12.66	81.2515	14.9791	49.3477	12.66	3.60555		12.66	2610.06	1731	8.72727			626	2670	2490	2240	2200	2280	2140	2040			515.5
522	1.11723	0.66167	0.30945	0.00315	699	0.90004	663	0.6	663	0.3	627	1.93441e-05				672	0.00282	496	0.02338	546	0.07765	572	2.30228e-05			12.7	81.6291	15.0051	49.4727	12.7	5.47723		12.7	2625.16	1738	3.90909			627	2550	2250	2280	2090	2180	2060	2330			516
523	1.10677	0.65664	0.30945	0.00315	700	0.90005	664	0.60001	664	0.30001	628	2.85072e-05				673	0.00203	496.5	0.02324	546.5	0.07395	573	1.15114e-05			12.74	81.7566	15.0311	49.5014	12.74	5.09902		12.74	2630.27	1627	6.09091			628	2350	2360	2300	2060	2090	2290	1950			516.5
524	1.09532	0.65286	0.30945	0.00315			665	0.60001	665	0.30001	629	2.03622e-05				674	0.00317	497	0.02369	547	0.07024	574	4.77724e-05			12.78	82.0092	15.0571	49.5539	12.78	5.38516		12.78	2640.37	1489	7.27273			629	2430	2190	1980	2280	1970	1840	2290			517
525	1.08486	0.64909	0.30945	0.00315			666	0.60001	666	0.3	630	2.7489e-05				675	0.00314	497.5	0.02372	547.5	0.06663	575	2.18716e-05			12.82	81.8367	15.0831	50.1019	12.82	6.16441		12.82	2633.47	1463	9.45455			630	2490	2030	2060	1870	1890	1880	1900			517.5
526	1.0739	0.64657	0.30945	0.00315			667	0.60001	667	0.30001	631	1.73079e-05				676	0.00292	498	0.0239	548	0.06333	576	4.20166e-05			12.86	81.6643	15.1091	51.1415	12.86	5.38516		12.86	2626.57	1426	-0.36364			631	2400	1890	2020	2060	2220	1820	2120			518
527	1.06394	0.64405	0.30945	0.00315			668	0.60001	668	0.30002	632	3.25796e-05				677	0.00252	498.5	0.02403	548.5	0.06048	577	4.20166e-05			12.9	81.7668	15.1351	51.2542	12.9	7.4162		12.9	2630.67	1459	-7.18182			632	2380	1900	1820	1910	1710	1940	2090			518.5
528	1.05498	0.64216	0.30945	0.00315			669	0.60001	669	0.30001	633	1.8326e-05				678	0.00201	499	0.02426	549	0.05784	578	2.53251e-05			12.94	81.4694	15.1611	51.8435	12.94	6.08276		12.94	2618.78	1460	10			633	2410	2250	2100	1910	2190	1930	2150			519
529	1.04651	0.64091	0.30945	0.00315			670	0.60001	670	0.30001	634	1.93441e-05				679	0.00324	499.5	0.02484	549.5	0.0551	579	2.87785e-05			12.98	81.3969	15.1871	52.5335	12.98	6.40312		12.98	2615.88	1438	28.1818			634	2360	2000	1680	1950	1790	1980	2000			519.5
530	1.03954	0.63964	0.30945	0.00315			671	0.60001	671	0.30001	635	3.25796e-05				680	0.000394086	500	0.02511	550	0.05222	580	1.43892e-05			13.02	81.5245	15.2131	52.6611	13.02	4.69042		13.02	2620.98	1410	18.3636			635	2230	1940	1620	1770	1830	1500	1560			520
531	1.03307	0.63839	0.30945	0.00315			672	0.60001	672	0.3	636	2.03622e-05				681	0.000107425	500.5	0.02527	550.5	0.04964	581	8.05798e-06			13.06	81.327	15.2391	53.3046	13.06	3.60555		13.06	2613.08	1408	17.5454			636	2020	2100	1840	1640	1560	1800	2040			520.5
532	1.02659	0.63776	0.30945	0.00315			673	0.60001	673	0.30001	637	2.13804e-05				682	0.000401705	501	0.02549	551	0.04738	582	2.24472e-05			13.1	81.4546	15.2651	53.5596	13.1	0		13.1	2618.18	1407	33.7273			637	1920	1930	1800	2140	1990	1750	1690			521
533	1.02112	0.63713	0.30945	0.00315			674	0.60001	674	0.30001	638	2.13804e-05				683	0.000406164	501.5	0.02558	551.5	0.04525	583	5.7557e-07			13.14	81.0821	15.2911	54.3225	13.14	1.41421		13.14	2603.29	1401	32.9091			638	2210	1750	1890	1700	1780	1910	1860			521.5
534	1.01663	0.63587	0.30945	0.00315			675	0.60001	675	0.3	639	2.54528e-05				684	0.000107425	502	0.02515	552	0.0431	584	1.26626e-05			13.18	81.3847	15.3171	54.7918	13.18	0		13.18	2615.39	1392	43.0909			639	2160	1960	1920	1740	1840	1560	1600			522
535	1.01265	0.63524	0.30945	0.00315			676	0.60001	676	0.30001	640	2.03622e-05				685	5.04267e-06	502.5	0.02419	552.5	0.0411	585	2.47495e-05			13.22	81.0372	15.3431	53.8519	13.22	0		13.22	2601.49	1394	40.2727			640	1850	1830	1650	1730	1620	1760	1800			522.5
536	1.00867	0.63461	0.30945	0.00315			677	0.60001	677	0.30001	641	1.8326e-05				686	0.000211284	503	0.02331	553	0.0394	586	2.07205e-05			13.26	81.0898	15.3691	52.3112	13.26	2.82843		13.26	2603.59	1417	11.4545			641	1830	1820	1590	1590	1620	1420	1570			523
537	1.00518	0.63398	0.30945	0.00315			678	0.60001	678	0.3	642	2.13804e-05				687	0.000211516	503.5	0.02257	553.5	0.03781	587	2.4174e-05			13.3	81.4924	15.3951	51.1101	13.3	1.73205		13.3	2619.69	1380	6.63636			642	2150	1800	1700	1830	1430	1490	1560			523.5
538	1.0012	0.63335	0.30945	0.00315			679	0.6	679	0.30001	643	1.22173e-05				688	0.000530759	504	0.02185	554	0.03605	588	4.60456e-06			13.34	80.8449	15.4211	49.9392	13.34	3.4641		13.34	2593.8	1388	12.8182			643	1900	1810	1830	1660	1680	1870	1620			524
539	0.99821	0.63272	0.30945	0.00315			680	0.60001	680	0.30001	644	2.44346e-05				689	0	504.5	0.0214	554.5	0.03413	589	3.45342e-06			13.38	80.8975	15.4471	49.1621	13.38	1.41421		13.38	2595.9	1398	10			644	1780	1750	1730	1620	1540	1570	1820			524.5
540	0.99522	0.63209	0.30945	0.00315			681	0.60001	681	0.3	645	1.22173e-05				690	0.000107425	505	0.02099	555	0.03219	590	9.20912e-06			13.42	80.75	15.4731	48.9673	13.42	5.19615		13.42	2590	1394	16.1818			645	1730	1760	1690	1700	1680	1470	1710			525
541	0.99223	0.63146	0.30945	0.00315			682	0.60001	682	0.30001	646	1.8326e-05				691	0.000657105	505.5	0.02034	555.5	0.03035	591	1.38137e-05			13.46	81.199	15.4991	47.7044	13.46	2.82843		13.46	2607.96	1386	16.3636			646	1780	1480	1710	1570	1770	1550	1700			525.5
542	0.98924	0.63084	0.30945	0.00315			683	0.6	683	0.3	647	1.8326e-05				692	0.000218774	506	0.01987	556	0.02884	592	2.4174e-05			13.5	81.4981	15.5251	47.5487	13.5	4.24264		13.5	2619.92	1396	23.5454			647	1760	1580	1670	1610	1330	1550	1650			526
543	0.98675	0.63021	0.30945	0.00315			684	0.60001	684	0.30001	648	2.03622e-05				693	0.000107425	506.5	0.01973	556.5	0.02758	593	0			13.54	81.1971	15.5511	47.9485	13.54	0		13.54	2607.88	1382	-10.2727			648	1980	1880	1610	1670	1610	1410	1520			526.5
544	0.98426	0.62958	0.30629	0.00315			685	0.60001	685	0.3	649	1.73079e-05				694	0.000107425	507	0.01948	557	0.02615	594	0			13.58	81.3211	15.5771	47.4024	13.58	2		13.58	2612.84	1410	14.9091			649	1960	1590	1560	1600	1330	1400	1400			527
545	0.98177	0.62958	0.30629	0.00315			686	0.6	686	0.3	650	1.73079e-05				695	0.000107425	507.5	0.01899	557.5	0.02476	595	2.53251e-05			13.62	81.2701	15.6031	47.7254	13.62	0		13.62	2610.8	1420	-13.9091			650	1690	1620	1300	1510	1510	1490	1580			527.5
546	0.97928	0.62895	0.30629	0.00315			687	0.6	687	0.30001	651	1.73079e-05				696	0.000107425	508	0.01856	558	0.02397	596	2.99296e-05			13.66	81.2191	15.6291	47.6058	13.66	0		13.66	2608.77	1396	0.27273			651	1870	1540	1420	1210	1440	1550	1710			528
547	0.97729	0.62832	0.30629	0.00158			688	0.60001	688	0.30001	652	2.03622e-06				697	0.000346528	508.5	0.01775	558.5	0.02346	597	3.3383e-05			13.7	80.8682	15.6551	47.5374	13.7	0		13.7	2594.73	1380	-5.54545			652	1820	1600	1590	1290	1600	1300	1440			528.5
548	0.9753	0.62769	0.30629	0.00158			689	0.6	689	0.3	653	1.42536e-05				698	0.000107425	509	0.01685	559	0.02282	598	3.28075e-05			13.74	81.2172	15.6811	47.4163	13.74	3.4641		13.74	2608.69	1399	-14.3636			653	1780	1450	1500	1640	1520	1170	1380			529
549	0.97281	0.62769	0.30945	0.00315			690	0.6	690	0.30001	654	1.32355e-05				699	0.000228099	509.5	0.01604	559.5	0.02214	599	3.3383e-05			13.78	81.0412	15.7071	48.4591	13.78	3.4641		13.78	2601.65	1387	6.81818			654	1720	1440	1330	1700	1320	1340	1380			529.5
550	0.97082	0.62769	0.30945	0.00315			691	0.6	691	0.30001	655	1.32355e-05				700	0.000353233	510	0.0153	560	0.02133	600	9.20912e-06			13.82	81.0902	15.7331	47.84	13.82	4.24264		13.82	2603.61	1411	-2			655	1680	1290	1490	1400	1380	1430	1460			530
551	0.96882	0.62706	0.30945	0.00315			692	0.6	692	0.30001	656	0						510.5	0.01467	560.5	0.02023					13.86	81.2643	15.7591	47.9446	13.86	5.19615		13.86	2610.57	1401	8.09091			656	1900	1360	1200	1380	1390	1320	1150			530.5
552	0.96733	0.62706	0.30945	0.00315			693	0.60001	693	0.30001	657	7.12678e-06						511	0.01418	561	0.01891					13.9	81.1883	15.7851	48.136	13.9	5.2915		13.9	2607.53	1408	-8.81818			657	1540	1420	1220	1220	1190	1290	1400			531
553	0.96534	0.62706	0.30945	0.00315			694	0.6	694	0.30001	658	1.93441e-05						511.5	0.01435	561.5	0.01779					13.94	81.2373	15.8111	48.1191	13.94	5.83095		13.94	2609.49	1409	33.2727			658	1600	1530	1400	1460	1190	1390	1230			531.5
554	0.96384	0.62643	0.30945	0.00315			695	0.60001	695	0.3	659	9.163e-06						512	0.01462	562	0.01671					13.98	81.3863	15.8371	47.4819	13.98	4.24264		13.98	2615.45	1403	14.3636			659	1710	1350	1350	1330	1290	1360	1520			532
555	0.96185	0.62643	0.31259	0.00315			696	0.60001	696	0.30001	660	1.8326e-05						512.5	0.01501	562.5	0.01539					14.02	80.6854	15.8631	47.4892	14.02	4		14.02	2587.41	1399	40.4545			660	1850	1370	1510	1360	1390	1350	1260			532.5
556	0.96036	0.6258	0.31259	0.00315			697	0.6	697	0.30001	661	1.32355e-05						513	0.01562	563	0.01411					14.06	80.7344	15.8891	47.1438	14.06	0		14.06	2589.38	1393	32.5455			661	1440	1490	1200	1410	1310	1320	1360			533
557	0.95886	0.6258	0.31259	0.00315			698	0.60001	698	0.30001	662	1.11992e-05						513.5	0.01616	563.5	0.01311					14.1	81.0334	15.9151	46.8675	14.1	2.44949		14.1	2601.34	1401	4.63636			662	1570	1430	1380	1380	1100	1300	1450			533.5
558	0.95737	0.62517	0.31259	0.00315			699	0.6	699	0.30001	663	8.1449e-06						514	0.01665	564	0.01245					14.14	80.7574	15.9411	47.2654	14.14	2.64575		14.14	2590.3	1397	31.7273			663	1630	1130	1260	1310	1380	1070	1500			534
559	0.95538	0.62454	0.31259	0.00315			700	0.6	700	0.3	664	1.73079e-05						514.5	0.01705	564.5	0.01205					14.18	81.1565	15.9671	47.6449	14.18	5.56776		14.18	2606.26	1403	-7.18182			664	1690	1150	1260	1250	1280	1390	1200			534.5
560	0.95388	0.62454	0.31259	0.00315							665	8.1449e-06						515	0.01737	565	0.0119					14.22	80.8555	15.9931	47.0525	14.22	0		14.22	2594.22	1391	-7.09091			665	1380	1430	1290	1460	1170	1210	1410			535
561	0.95189	0.62391	0.31259	0.00315							666	1.01811e-06						515.5	0.01751	565.5	0.01187					14.26	80.9545	16.0191	47.3672	14.26	5.38516		14.26	2598.18	1380	3			666	1390	1600	1200	1490	1340	1360	1240			535.5
562	0.9504	0.62328	0.31259	0.00315							667	1.93441e-05						516	0.01753	566	0.01141					14.3	81.2785	16.0451	47.4475	14.3	0		14.3	2611.14	1388	5.98485			667	1390	1180	1340	1420	1350	1330	1380			536
563	0.9489	0.62328	0.30945	0.00315							668	8.1449e-06						516.5	0.01719	566.5	0.0107					14.34	81.1526	16.0711	47.3476	14.34	2.64575		14.34	2606.1	1391	-4.0303			668	1560	1170	1250	1310	1250	1000	1550			536.5
564	0.94741	0.62266	0.30945	0.00315							669	7.12678e-06						517	0.01661	567	0.01028					14.38	81.0266	16.0971	46.8197	14.38	2.23607		14.38	2601.06	1383	26.9546			669	1650	1200	1210	1380	1120	1290	1000			537
565	0.94592	0.62266	0.30945	0.00315							670	6.10868e-06						517.5	0.01616	567.5	0.00992					14.42	81.0756	16.1231	47.0922	14.42	3.16228		14.42	2603.02	1377	2.93939			670	1460	1030	1120	1090	1190	1140	1090			537.5
566	0.94392	0.62202	0.30945	0.00315							671	1.93441e-05						518	0.01564	568	0.00967					14.46	81.0246	16.1491	47.1391	14.46	3.4641		14.46	2600.99	1381	-11.0758			671	1430	1180	1220	1060	1160	1230	1160			538
567	0.94243	0.62202	0.30945	0.00315							672	1.8326e-05						518.5	0.0153	568.5	0.0093					14.5	80.9236	16.1751	47.335	14.5	4.3589		14.5	2596.95	1391	-0.09091			672	1420	1060	1150	1200	1060	1110	1240			538.5
568	0.94143	0.62202	0.30945	0.00315							673	2.44346e-05						519	0.0149	569	0.00874					14.54	81.3477	16.2011	46.9196	14.54	2.44949		14.54	2613.91	1374	14.8939			673	1270	1260	1090	1350	1260	1300	1100			539
569	0.93994	0.62139	0.30945	0.00315							674	1.93441e-05						519.5	0.01438	569.5	0.00811					14.58	81.2717	16.2271	47.2472	14.58	4.58258		14.58	2610.87	1388	28.8788			674	1450	1060	1420	1250	1020	960	1230			539.5
570	0.93845	0.62139	0.30945	0.00315							675	2.13804e-05						520	0.01402	570	0.00753					14.62	81.1207	16.2531	47.2334	14.62	3.31662		14.62	2604.83	1380	25.8636			675	1470	1240	1060	1310	1100	1270	1330			540
571	0.93695	0.62077	0.30945	0.00315							676	1.8326e-05						520.5	0.01379	570.5	0.00731					14.66	80.8448	16.2791	47.1694	14.66	3.87298		14.66	2593.79	1379	18.8485			676	1450	1100	1040	1130	1350	1130	1160			540.5
572	0.93546	0.62077	0.30945	0.00315							677	1.01811e-05						521	0.01404	571	0.00747					14.7	81.0188	16.3051	47.0249	14.7	0		14.7	2600.75	1391	1.83333			677	1400	1100	1280	900	1400	1050	1130			541
573	0.93446	0.62014	0.31259	0.00315							678	9.163e-06						521.5	0.01442	571.5	0.00764					14.74	80.9928	16.3311	47.4285	14.74	4.3589		14.74	2599.71	1390	-7.18182			678	1230	1270	1170	1220	1260	950	1210			541.5
574	0.93297	0.62014	0.30945	0.00315							679	2.13804e-05						522	0.01433	572	0.00749					14.78	81.3418	16.3571	47.0703	14.78	4		14.78	2613.67	1388	-3.19697			679	1290	1230	1070	1460	1110	1020	980			542
575	0.93147	0.62014	0.31259	0.00315							680	1.8326e-05						522.5	0.01373	572.5	0.00693					14.82	81.1659	16.3831	46.5066	14.82	6.48074		14.82	2606.63	1408	-3.21212			680	1310	1200	1140	1390	960	1260	1200			542.5
576	0.93048	0.61951	0.31259	0.00315							681	8.1449e-06						523	0.01296	573	0.00661					14.86	81.5899	16.4091	46.6187	14.86	7.34847		14.86	2623.6	1416	0.77273			681	1400	1170	1040	1060	1090	970	1150			543
577	0.92898	0.61951	0.31259	0.00315							682	1.52717e-05						523.5	0.01262	573.5	0.00665					14.9	82.0639	16.4351	47.1865	14.9	8.77496		14.9	2642.56	1412	1.75758			682	1350	960	1050	1110	1080	1180	1040			543.5
578	0.92799	0.61951	0.31259	0.00315							683	1.73079e-05						524	0.01246	574	0.0068					14.94	82.4379	16.4611	47.1101	14.94	8.42615		14.94	2657.52	1425	14.7424			683	1160	1370	1260	1310	1260	1200	1240			544
579	0.92649	0.61888	0.31259	0.00315							684	6.10868e-06						524.5	0.01193	574.5	0.00696					14.98	82.612	16.4871	46.591	14.98	10.0995		14.98	2664.48	1438	-1.27273			684	1500	1370	1380	1540	1230	1200	1280			544.5
580	0.9255	0.61888	0.31259	0.00315							685	1.11992e-05						525	0.0112	575	0.00673					15.02	83.261	16.5131	46.9256	15.02	10.9087		15.02	2690.44	1440	3.71212			685	1530	1480	1470	1200	1380	1380	1540			545
581	0.924	0.61825	0.31259	0.00315							686	1.22173e-05						525.5	0.01017	575.5	0.00641					15.06	84.51	16.5391	47.0864	15.06	12		15.06	2740.4	1481	23.697			686	1530	1260	1180	1320	1060	1400	1390			545.5
582	0.92301	0.61825	0.31259	0.00315							687	8.1449e-06						526	0.00947	576	0.00616					15.1	86.509	16.5651	46.9243	15.1	13.8564		15.1	2820.36	1507	9.68182			687	1590	1070	1110	1010	1220	940	1040			546
583	0.92151	0.61825	0.31259	0.00315							688	1.73079e-05						526.5	0.00943	576.5	0.00604					15.14	87.7831	16.5911	47.0224	15.14	15.843		15.14	2871.32	1536	-5.33333			688	1590	960	1170	990	1050	1010	1120			546.5
584	0.92052	0.61762	0.30945	0.00315							689	1.52717e-05						527	0.00954	577	0.00622					15.18	88.8821	16.6171	46.4931	15.18	17.8326		15.18	2915.28	1541	3.65152			689	1710	920	860	850	960	870	1020			547
585	0.91902	0.61762	0.30945	0.00315							690	7.12678e-06						527.5	0.00938	577.5	0.00616					15.22	89.9561	16.6431	46.1147	15.22	19.5192		15.22	2958.24	1554	20.6364			690	1470	960	1080	940	1030	1040	910			547.5
586	0.91803	0.61762	0.30945	0.00315							691	1.22173e-05						528	0.00907	578	0.00587					15.26	92.6302	16.6691	46.6982	15.26	20.1494		15.26	3065.21	1562	9.62121			691	1300	890	1040	1030	1110	920	1000			548
587	0.91653	0.61699	0.30945	0.00315							692	8.1449e-06						528.5	0.00918	578.5	0.00567					15.3	91.5292	16.6951	47.2001	15.3	19.799		15.3	3021.17	1511	4.60606			692	1240	960	1100	920	890	800	840			548.5
588	0.91554	0.61699	0.30945	0.00315							693	9.163e-06						529	0.00929	579	0.00563					15.34	90.5282	16.7211	47.1801	15.34	18.5742		15.34	2981.13	1479	7.59091			693	1280	1040	1090	1020	850	980	980			549
589	0.91404	0.61699	0.30945	0.00315							694	1.22173e-05						529.5	0.00958	579.5	0.00568					15.38	88.0522	16.7471	46.6517	15.38	16.4317		15.38	2882.09	1436	-2.42424			694	1320	860	870	1040	880	840	940			549.5
590	0.91305	0.61699	0.30945	0.00315							695	9.163e-06						530	0.01006	580	0.00575					15.42	84.3763	16.7731	46.4796	15.42	13.5647		15.42	2735.05	1431	16.5606			695	1020	860	1090	950	800	840	940			550
591	0.91205	0.61636	0.30945	0.00315							696	9.163e-06						530.5	0.01028	580.5	0.00603					15.46	83.0003	16.7991	46.687	15.46	11		15.46	2680.01	1415	35.5455			696	1270	950	890	960	840	870	1030			550.5
592	0.91106	0.61636	0.30945	0.00315							697	6.10868e-06						531	0.0104	581	0.00612					15.5	82.0493	16.8251	46.2908	15.5	7.07107		15.5	2641.97	1407	13.5303			697	1070	1040	1090	1020	850	980	980			551
593	0.90956	0.61636	0.30945	0.00315							698	1.11992e-05						531.5	0.01024	581.5	0.00604					15.54	81.7233	16.8511	46.2644	15.54	6.85565		15.54	2628.93	1374	7.51515			698	1160	860	870	1040	880	840	940			551.5
594	0.90857	0.61573	0.30945	0.00315							699	9.163e-06						532	0.01022	582	0.00642					15.58	81.2724	16.8771	46.4908	15.58	3.87298		15.58	2610.89	1392	23.5			699	1030	860	1090	950	800	840	940			552
595	0.90757	0.61573	0.30945	0.00315							700	9.163e-06						532.5	0.0103	582.5	0.00676					15.62	81.2714	16.9031	46.5389	15.62	3.87298		15.62	2610.86	1388	30.4849			700	1130	950	890	960	840	870	1030			552.5
596	0.90657	0.61573	0.30945	0.00315														533	0.00977	583	0.00694					15.66	81.2454	16.9291	46.8739	15.66	4.89898		15.66	2609.82	1383	62.4697													553
597	0.90558	0.6151	0.30945	0.00315														533.5	0.00886	583.5	0.00691					15.7	81.0444	16.9551	46.7364	15.7	0		15.7	2601.78	1387	59.4545													553.5
598	0.90458	0.6151	0.30945	0.00315														534	0.00801	584	0.00684					15.74	81.5185	16.9811	46.6506	15.74	3.74166		15.74	2620.74	1393	67.4394													554
599	0.90359	0.6151	0.30945	0.00315														534.5	0.00745	584.5	0.00671					15.78	80.8925	17.0071	46.7453	15.78	2.44949		15.78	2595.7	1388	86.4242													554.5
600	0.90209	0.6151	0.30945	0.00315														535	0.00689	585	0.00635					15.82	81.1165	17.0331	47.1067	15.82	0		15.82	2604.66	1395	74.4091													555
601	0.9011	0.6151	0.30945	0.00315														535.5	0.00661	585.5	0.00598					15.86	81.0656	17.0591	46.7695	15.86	3.74166		15.86	2602.62	1377	56.3939													555.5
602	0.9006	0.61448	0.30945	0.00315														536	0.00679	586	0.00565					15.9	80.8646	17.0851	46.237	15.9	1.73205		15.9	2594.58	1397	82.3788													556
603	0.8996	0.61448	0.31259	0.00315														536.5	0.00675	586.5	0.00512					15.94	81.0386	17.1111	46.4214	15.94	4.12311		15.94	2601.54	1392	68.3636													556.5
604	0.89861	0.61448	0.30945	0.00315														537	0.00644	587	0.00442					15.98	81.0626	17.1371	46.2799	15.98	2.82843		15.98	2602.51	1398	35.3485													557
605	0.89761	0.61448	0.30945	0.00315														537.5	0.00664	587.5	0.00394					16.02	81.3117	17.1631	47.179	16.02	0		16.02	2612.47	1385	16.3333													557.5
606	0.89661	0.61384	0.30945	0.00315														538	0.00749	588	0.00377					16.06	80.8357	17.1891	47.8067	16.06	1		16.06	2593.43	1381	19.3182													558
607	0.89562	0.61384	0.30945	0.00315														538.5	0.00787	588.5	0.00366					16.1	81.0847	17.2151	47.1316	16.1	0		16.1	2603.39	1385	8.30303													558.5
608	0.89462	0.61384	0.30945	0.00315														539	0.00754	589	0.00353					16.14	80.8588	17.2411	46.5737	16.14	0		16.14	2594.35	1383	15.2879													559
609	0.89363	0.61384	0.30945	0.00315														539.5	0.00722	589.5	0.00336					16.18	81.2828	17.2671	46.3813	16.18	0		16.18	2611.31	1378	8.27273													559.5
610	0.89263	0.61321	0.30945	0.00315														540	0.00716	590	0.0033					16.22	80.9568	17.2931	46.3534	16.22	0		16.22	2598.27	1383	7.25758													560
611	0.89163	0.61321	0.30945	0.00315														540.5	0.00686	590.5	0.00309					16.26	81.0558	17.3191	46.7521	16.26	0		16.26	2602.23	1405	7.24242													560.5
612	0.89064	0.61321	0.30945	0.00315														541	0.00639	591	0.00299					16.3	80.8549	17.3451	46.8124	16.3	2.64575		16.3	2594.19	1385	3.22727													561
613	0.88964	0.61321	0.30945	0.00315														541.5	0.00608	591.5	0.00309					16.34	81.1289	17.3711	46.787	16.34	0		16.34	2605.16	1365	2.21212													561.5
614	0.88865	0.61321	0.30945	0.00315														542	0.00599	592	0.00322					16.38	80.7529	17.3971	46.3059	16.38	0		16.38	2590.12	1377	16.197													562
615	0.88765	0.61259	0.30945	0.00315														542.5	0.00572	592.5	0.00313					16.42	80.7269	17.4231	46.3685	16.42	0		16.42	2589.08	1370	16.1818													562.5
616	0.88665	0.61259	0.30945	0.00315														543	0.00563	593	0.00311					16.46	80.651	17.4491	45.9645	16.46	0		16.46	2586.04	1373	24.1667													563
617	0.88616	0.61259	0.30945	0.00315														543.5	0.00576	593.5	0.00346					16.5	81.05	17.4751	46.0683	16.5	0		16.5	2602	1373	16.1515													563.5
618	0.88516	0.61259	0.30945	0.00315														544	0.00551	594	0.00359					16.54	81.5696	17.5011	46.3421	16.54	1.41421		16.54	2622.79	1374	17.1364													564
619	0.88416	0.61259	0.30945	0.00315														544.5	0.00497	594.5	0.00345					16.58	80.8643	17.5271	46.2845	16.58	0		16.58	2594.57	1373	-0.87879													564.5
620	0.88317	0.61259	0.30945	0.00315														545	0.00479	595	0.00361					16.62	81.0089	17.5531	46.6918	16.62	0		16.62	2600.36	1380	4.10606													565
621	0.88217	0.61259	0.30945	0.00315														545.5	0.00508	595.5	0.00388					16.66	81.5286	17.5791	46.1694	16.66	0		16.66	2621.14	1385	2.09091													565.5
622	0.88167	0.61259	0.30945	0.00315														546	0.00511	596	0.00386					16.7	80.9482	17.6051	45.7355	16.7	0		16.7	2597.93	1383	13.0758													566
623	0.88068	0.61259	0.30945	0.00315														546.5	0.00522	596.5	0.00354					16.74	80.9678	17.6311	46.0182	16.74	0		16.74	2598.71	1370	10.0606													566.5
624	0.87968	0.61196	0.30945	0.00158														547	0.00499	597	0.00315					16.78	81.3375	17.6571	46.7553	16.78	3.31662		16.78	2613.5	1369	-0.95455													567
625	0.87918	0.61196	0.30945	0.00158														547.5	0.00423	597.5	0.00281					16.82	80.8821	17.6831	46.4084	16.82	1.41421		16.82	2595.29	1375	17.0303													567.5
626	0.87819	0.61196	0.30945	0.00315														548	0.00376	598	0.0025					16.86	81.2268	17.7091	46.5433	16.86	3.60555		16.86	2609.07	1385	-3.98485													568
627	0.87719	0.61196	0.30945	0.00315														548.5	0.00344	598.5	0.00251					16.9	81.4214	17.7351	45.8511	16.9	0		16.9	2616.86	1373	-10													568.5
628	0.8762	0.61196	0.30945	0.00315														549	0.00317	599	0.00262					16.94	81.1411	17.7611	46.2139	16.94	0		16.94	2605.64	1383	7.90909													569
629	0.8752	0.61196	0.30945	0.00315														549.5	0.00286	599.5	0.00254					16.98	81.0857	17.7871	47.2168	16.98	0		16.98	2603.43	1376	9.81818													569.5
630	0.8747	0.61196	0.30945	0.00315														550	0.0025	600	0.00235					17.02	81.0554	17.8131	46.0218	17.02	0		17.02	2602.21	1371	4.72727													570
631	0.87371	0.61133	0.30945	0.00315														550.5	0.00179	600.5	0.00221					17.06	81.2	17.8391	45.7106	17.06	3.31662		17.06	2608	1379	0.63636													570.5
632	0.87321	0.61133	0.30945	0.00315														551	0.00106	601	0.00238					17.1	81.2446	17.8651	46.7123	17.1	0		17.1	2609.79	1378	31.5454													571
633	0.87221	0.61133	0.30945	0.00315														551.5	0.00109	601.5	0.00261					17.14	81.3393	17.8911	46.7423	17.14	2.82843		17.14	2613.57	1375	17.4546													571.5
634	0.87122	0.61133	0.30945	0.00315														552	0.00154	602	0.00269					17.18	81.1089	17.9171	46.057	17.18	2.44949		17.18	2604.36	1369	-15.6364													572
635	0.87072	0.6107	0.30945	0.00315														552.5	0.00238	602.5	0.00256					17.22	81.3536	17.9431	45.9128	17.22	1		17.22	2614.14	1373	11.2727													572.5
636	0.86972	0.6107	0.30945	0.00315														553	0.00335	603	0.00247					17.26	81.3232	17.9691	46.4057	17.26	4.47214		17.26	2612.93	1377	20.1818													573
637	0.86873	0.6107	0.30945	0.00315														553.5	0.0041	603.5	0.00251					17.3	81.1179	17.9951	46.0486	17.3	0		17.3	2604.71	1379	23.0909													573.5
638	0.86823	0.6107	0.30945	0.00315														554	0.00455	604	0.00257					17.34	81.3375	18.0211	46.059	17.34	3		17.34	2613.5	1386	-6													574
639	0.86723	0.6107	0.30945	0.00315														554.5	0.00482	604.5	0.00273					17.38	81.7821	18.0471	46.3437	17.38	2.44949		17.38	2631.29	1377	-16.0909													574.5
640	0.86624	0.6107	0.30945	0.00158														555	0.00484	605	0.00302					17.42	80.9518	18.0731	46.4757	17.42	1.73205		17.42	2598.07	1381	4.81818													575
641	0.86574	0.61007	0.30945	0.00315														555.5	0.00477	605.5	0.00314					17.46	80.7964	18.0991	45.7361	17.46	3.4641		17.46	2591.86	1368	2.72727													575.5
642	0.86474	0.61007	0.30945	0.00315														556	0.0047	606	0.00315					17.5	81.2911	18.1251	45.8997	17.5	2.82843		17.5	2611.64	1383	19.6364													576
643	0.86424	0.61007	0.30945	0.00158														556.5	0.00457	606.5	0.00344					17.54	80.6607	18.1511	46.2766	17.54	1		17.54	2586.43	1376	2.54545													576.5
644	0.86325	0.61007	0.30945	0.00158														557	0.0041	607	0.00376					17.58	81.8054	18.1771	45.8225	17.58	2.44949		17.58	2632.21	1381	13.4545													577
645	0.86275	0.61007	0.30945	0.00158														557.5	0.00351	607.5	0.00393					17.62	81.025	18.2031	46.1949	17.62	0		17.62	2601	1367	1.36364													577.5
646	0.86225	0.60944	0.30945	0.00158														558	0.00302	608	0.00402					17.66	81.1946	18.2291	46.5459	17.66	1		17.66	2607.79	1355	4.27273													578
647	0.86125	0.60944	0.30945	0.00158														558.5	0.00279	608.5	0.00404					17.7	81.0893	18.2551	46.332	17.7	0		17.7	2603.57	1375	2.18182													578.5
648	0.86026	0.60944	0.30945	0.00158														559	0.00293	609	0.00374					17.74	81.0839	18.2811	46.3776	17.74	1		17.74	2603.36	1381	-5.90909													579
649	0.85976	0.60944	0.30945	0.00158														559.5	0.00333	609.5	0.00333					17.78	81.3036	18.3071	45.9134	17.78	4.69042		17.78	2612.14	1383	8													579.5
650	0.85926	0.60944	0.30945	0.00158														560	0.00398	610	0.00323					17.82	81.2732	18.3331	46.0432	17.82	3.16228		17.82	2610.93	1384	-2.24304													580
651	0.85827	0.60944	0.30945	0.00158														560.5	0.00457	610.5	0.00342					17.86	80.9678	18.3591	46.5717	17.86	5.56776		17.86	2598.71	1367	-5.48609													580.5
652	0.85777	0.60881	0.30945	0.00158														561	0.005	611	0.00344					17.9	81.4375	18.3851	46.0355	17.9	3.16228		17.9	2617.5	1387	14.2709													581
653	0.85677	0.60881	0.30945	0.00315														561.5	0.00547	611.5	0.00319					17.94	81.2321	18.4111	46.3969	17.94	3		17.94	2609.29	1368	22.0278													581.5
654	0.85627	0.60881	0.30945	0.00315														562	0.0059	612	0.0029					17.98	80.8018	18.4371	47.2442	17.98	2.64575		17.98	2592.07	1385	-10.2152													582
655	0.85528	0.60881	0.30945	0.00158														562.5	0.0063	612.5	0.00267					18.02	81.1714	18.4631	45.983	18.02	2		18.02	2606.86	1378	-3.45826													582.5
656	0.85478	0.60881	0.30945	0.00315														563	0.00628	613	0.00264					18.06	81.5161	18.4891	45.6187	18.06	1.41421		18.06	2620.64	1388	14.2987													583
657	0.85428	0.60881	0.30945	0.00158														563.5	0.00639	613.5	0.003					18.1	80.7607	18.5151	46.0371	18.1	0		18.1	2590.43	1394	25.0556													583.5
658	0.85329	0.60881	0.30945	0.00315														564	0.00646	614	0.00337					18.14	81.1054	18.5411	46.1555	18.14	2.23607		18.14	2604.21	1368	33.8126													584
659	0.85279	0.60818	0.30945	0.00158														564.5	0.00607	614.5	0.00318					18.18	81.25	18.5671	45.795	18.18	0		18.18	2610	1399	6.56956													584.5
660	0.85229	0.60755	0.30945	0.00158														565	0.0056	615	0.00307					18.22	81.2696	18.5931	45.8537	18.22	1		18.22	2610.79	1382	9.32652													585
661	0.85129	0.60692	0.30629	0.00158														565.5	0.00529	615.5	0.00338					18.26	81.2393	18.6191	45.9994	18.26	0		18.26	2609.57	1393	9.08665													585.5
662	0.8503	0.60629	0.30315	0.00158														566	0.00502	616	0.00374					18.3	81.1089	18.6451	46.1587	18.3	0		18.3	2604.36	1384	32.8468													586
663	0.8493	0.60503	0.30315	0														566.5	0.00457	616.5	0.00386					18.34	81.1036	18.6711	46.1068	18.34	0		18.34	2604.14	1410	27.6069													586.5
664	0.84781	0.60441	0.3	0														567	0.00396	617	0.00383					18.38	81.4482	18.6971	46.1334	18.38	0		18.38	2617.93	1409	34.367													587
665	0.84631	0.60377	0.3	0														567.5	0.00346	617.5	0.00376					18.42	80.5429	18.7231	45.5317	18.42	0		18.42	2581.71	1400	22.1272													587.5
666	0.84482	0.60377	0.3	0														568	0.0029	618	0.00368					18.46	80.9375	18.7491	46.1458	18.46	1		18.46	2597.5	1383	20.8873													588
667	0.84333	0.60377	0.3	0														568.5	0.00272	618.5	0.00372					18.5	81.5821	18.7751	46.3675	18.5	4.79583		18.5	2623.29	1392	2.64741													588.5
668	0.84283	0.60441	0.3	0														569	0.00286	619	0.00359					18.54	81.6268	18.8011	46.2229	18.54	5.38516		18.54	2625.07	1381	-0.59246													589
669	0.84183	0.60503	0.30315	0														569.5	0.00265	619.5	0.00321					18.58	81.3714	18.8271	45.7205	18.58	5.47723		18.58	2614.86	1365	0.16767													589.5
670	0.84133	0.60566	0.30315	0.00158														570	0.00281	620	0.00284					18.62	81.4161	18.8531	45.6768	18.62	3.74166		18.62	2616.64	1391	14.9278													590
671	0.84133	0.60629	0.30629	0.00158														570.5	0.00333	620.5	0.00273					18.66	81.1857	18.8791	45.9482	18.66	4		18.66	2607.43	1389	2.68792													590.5
672	0.84183	0.60755	0.30945	0.00158														571	0.00409	621	0.00281					18.7	81.5054	18.9051	46.1958	18.7	5.09902		18.7	2620.21	1364	11.4528													591
673	0.84233	0.60818	0.31259	0.00315														571.5	0.00517	621.5	0.00267					18.74	81.225	18.9311	45.9777	18.74	2.82843		18.74	2609	1379	4.21763													591.5
674	0.84233	0.60944	0.31574	0.00315														572	0.00607	622	0.00245					18.78	80.9946	18.9571	45.5443	18.78	4		18.78	2599.79	1407	25.9825													592
675	0.84283	0.60944	0.31574	0.00472														572.5	0.00659	622.5	0.00239					18.82	81.4143	18.9831	45.9096	18.82	4.12311		18.82	2616.57	1384	12.7473													592.5
676	0.84333	0.61007	0.31888	0.00472														573	0.00646	623	0.00254					18.86	81.4339	19.0091	46.0045	18.86	6.08276		18.86	2617.36	1396	22.5122													593
677	0.84382	0.60944	0.31888	0.00472														573.5	0.00621	623.5	0.00293					18.9	81.4786	19.0351	45.8133	18.9	5		18.9	2619.14	1369	13.277													593.5
678	0.84382	0.60944	0.31888	0.00472														574	0.00592	624	0.00312					18.94	82.0982	19.0611	45.9412	18.94	4.69042		18.94	2643.93	1368	33.0419													594
679	0.84333	0.60944	0.31888	0.00472														574.5	0.00574	624.5	0.00337					18.98	81.4929	19.0871	45.9164	18.98	5.65685		18.98	2619.71	1394	30.8067													594.5
680	0.84283	0.60881	0.31888	0.00472														575	0.00578	625	0.00351					19.02	81.3875	19.1131	46.1378	19.02	4.58258		19.02	2615.5	1416	34.5716													595
681	0.84183	0.60818	0.31888	0.00472														575.5	0.00524	625.5	0.0037					19.06	80.9821	19.1391	46.2902	19.06	5.83095		19.06	2599.29	1428	65.3364													595.5
682	0.84133	0.60818	0.31574	0.00315														576	0.00412	626	0.00374					19.1	81.6268	19.1651	46.4896	19.1	4.12311		19.1	2625.07	1434	105.101													596
683	0.84034	0.60755	0.31574	0.00315														576.5	0.00304	626.5	0.00338					19.14	81.4464	19.1911	46.7956	19.14	5.65685		19.14	2617.86	1427	72.8724													596.5
684	0.83884	0.60692	0.31574	0.00315														577	0.00257	627	0.00298					19.18	81.7911	19.2171	46.559	19.18	3		19.18	2631.64	1401	45.6435													597
685	0.83835	0.60692	0.31574	0.00315														577.5	0.00256	627.5	0.00257					19.22	80.7357	19.2431	46.1374	19.22	5.56776		19.22	2589.43	1366	19.4146													597.5
686	0.83735	0.60629	0.31574	0.00315														578	0.00263	628	0.00252					19.26	81.1554	19.2691	45.8474	19.26	3.87298		19.26	2606.21	1386	2.18569													598
687	0.83635	0.60629	0.31259	0.00315														578.5	0.00243	628.5	0.00261					19.3	81.125	19.2951	45.7425	19.3	4.69042		19.3	2605	1377	10.9568													598.5
688	0.83536	0.60629	0.31259	0.00315														579	0.00202	629	0.0025					19.34	80.7631	19.3211	45.7696	19.34	1		19.34	2590.52	1396	18.7279													599
689	0.83436	0.60566	0.31259	0.00315														579.5	0.00221	629.5	0.00236					19.38	81.0761	19.3471	45.8098	19.38	5.38516		19.38	2603.04	1393	9.49898													599.5
690	0.83386	0.60566	0.31259	0.00315														580	0.00326	630	0.00256					19.42	81.2892	19.3731	45.3513	19.42	1		19.42	2611.57	1380	16.2701													600
691	0.83337	0.60566	0.31259	0.00315														580.5	0.00419	630.5	0.00291					19.46	80.8522	19.3991	44.9483	19.46	4.3589		19.46	2594.09	1395	1.04118													600.5
692	0.83287	0.60566	0.31259	0.00315														581	0.00473	631	0.00313					19.5	81.3903	19.4251	45.4122	19.5	3.60555		19.5	2615.61	1395	0.81228													601
693	0.83187	0.60566	0.31259	0.00315														581.5	0.00515	631.5	0.00316					19.54	81.2283	19.4511	45.4253	19.54	4.58258		19.54	2609.13	1388	5.58338													601.5
694	0.83137	0.60566	0.31259	0.00315														582	0.00536	632	0.0029					19.58	81.6414	19.4771	45.1826	19.58	3.74166		19.58	2625.65	1386	30.3622													602
695	0.83088	0.60503	0.31259	0.00315														582.5	0.00572	632.5	0.00239					19.62	81.4795	19.5031	45.4407	19.62	4.89898		19.62	2619.18	1398	20.141													602.5
696	0.83038	0.60503	0.31259	0.00315														583	0.00621	633	0.00213					19.66	81.5677	19.5291	45.7337	19.66	2.64575		19.66	2622.71	1384	4.91984													603
697	0.82938	0.60503	0.31259	0.00315														583.5	0.00639	633.5	0.00188					19.7	81.0808	19.5551	45.5063	19.7	5.47723		19.7	2603.23	1368	3.69866													603.5
698	0.82888	0.60503	0.31259	0.00315														584	0.0061	634	0.00149					19.74	81.194	19.5811	45.0894	19.74	2.64575		19.74	2607.76	1389	27.4775													604
699	0.82839	0.60503	0.31259	0.00315														584.5	0.00585	634.5	0.00128					19.78	81.2322	19.6071	45.5727	19.78	4.24264		19.78	2609.29	1409	6.25631													604.5
700	0.82789	0.60503	0.31259	0.00315														585	0.00578	635	0.00147					19.82	81.4953	19.6331	45.7284	19.82	2		19.82	2619.81	1382	16.0351													605
701	0.82739	0.60441	0.31259	0.00315														585.5	0.00567	635.5	0.00201					19.86	81.3335	19.6591	45.6668	19.86	2.64575		19.86	2613.34	1401	12.814													605.5
702	0.82639	0.60441	0.31259	0.00315														586	0.00578	636	0.00245					19.9	81.3468	19.6851	45.5782	19.9	2.64575		19.9	2613.87	1385	12.5928													606
703	0.8259	0.60441	0.31259	0.00315														586.5	0.00621	636.5	0.00276					19.94	81.3102	19.7111	45.0844	19.94	2.82843		19.94	2612.41	1391	15.3716													606.5
704	0.8254	0.60441	0.31259	0.00315														587	0.00677	637	0.00285					19.98	81.7985	19.7371	45.5864	19.98	4.58258		19.98	2631.94	1422	-0.84959													607
705	0.8244	0.60377	0.31259	0.00315														587.5	0.00738	637.5	0.00289					20.02	81.5118	19.7631	45.9088	20.02	0		20.02	2620.47	1439	22.9384													607.5
706	0.8239	0.60377	0.31259	0.00315														588	0.00754	638	0.00297					20.06	81.5751	19.7891	45.7734	20.06	4.79583		20.06	2623.01	1485	16.7264													608
707	0.82341	0.60377	0.31259	0.00315														588.5	0.00734	638.5	0.00287					20.1	81.2635	19.8151	45.7745	20.1	2		20.1	2610.54	1546	18.5143													608.5
708	0.82291	0.60377	0.31259	0.00158														589	0.00709	639	0.00254					20.14	81.6518	19.8411	45.3107	20.14	3.16228		20.14	2626.07	1566	45.3023													609
709	0.82191	0.60377	0.31259	0.00315														589.5	0.00698	639.5	0.0018					20.18	81.7154	19.8671	45.5112	20.18	4		20.18	2628.61	1559	10.0903													609.5
710	0.82141	0.60377	0.31259	0.00315														590	0.00693	640	0.00111					20.22	81.4039	19.8931	45.9506	20.22	4.12311		20.22	2616.16	1470	29.8783													610
711	0.82092	0.60377	0.31259	0.00315														590.5	0.00648	640.5	0.00102					20.26	81.2425	19.9191	45.5928	20.26	4.79583		20.26	2609.7	1439	13.6662													610.5
712	0.82042	0.60377	0.31259	0.00315														591	0.00578	641	0.00115					20.3	81.706	19.9451	45.688	20.3	6.245		20.3	2628.24	1399	6.45419													611
713	0.81992	0.60377	0.31259	0.00315														591.5	0.00491	641.5	0.00137					20.34	81.7195	19.9711	45.3484	20.34	6.7082		20.34	2628.78	1394	11.2422													611.5
714	0.81942	0.60377	0.31259	0.00315														592	0.00446	642	0.00154					20.38	81.8081	19.9971	45.9489	20.38	5.65685		20.38	2632.32	1377	6.03014													612
715	0.81892	0.60315	0.31259	0.00315														592.5	0.00454	642.5	0.00178					20.42	81.1216	20.0231	45.8862	20.42	5		20.42	2604.87	1402	-6.18189													612.5
716	0.81843	0.60315	0.31259	0.00315														593	0.00499	643	0.00206					20.46	82.0105	20.0491	45.8075	20.46	5		20.46	2640.42	1404	14.6166													613
717	0.81793	0.60315	0.31259	0.00315														593.5	0.00554	643.5	0.00248					20.5	81.6493	20.0751	46.1952	20.5	5.09902		20.5	2625.97	1398	30.4151													613.5
718	0.81743	0.60315	0.31259	0.00315														594	0.00556	644	0.00289					20.54	81.8381	20.1011	45.9222	20.54	5.56776		20.54	2633.52	1409	16.2136													614
719	0.81693	0.60315	0.30945	0.00315														594.5	0.00545	644.5	0.00312					20.58	81.5519	20.1271	46.8477	20.58	6.16441		20.58	2622.08	1402	32.0121													614.5
720	0.81643	0.60315	0.30945	0.00315														595	0.00554	645	0.00307					20.62	81.0407	20.1531	47.8144	20.62	4		20.62	2601.63	1408	32.8105													615
721	0.81594	0.60315	0.30945	0.00315														595.5	0.00553	645.5	0.00267					20.66	81.6795	20.1791	47.763	20.66	6		20.66	2627.18	1385	-1.39096													615.5
722	0.81544	0.60315	0.30945	0.00315														596	0.00517	646	0.00216					20.7	81.2184	20.2051	49.7061	20.7	4.24264		20.7	2608.73	1402	49.4075													616
723	0.81444	0.60252	0.30945	0.00315														596.5	0.00477	646.5	0.00185					20.74	81.5325	20.2311	48.9243	20.74	5.09902		20.74	2621.3	1388	1.20602													616.5
724	0.81394	0.60252	0.30945	0.00158														597	0.00448	647	0.00172					20.78	81.2216	20.2571	48.8214	20.78	4.12311		20.78	2608.86	1396	15.0045													617
725	0.81345	0.60252	0.30945	0.00158														597.5	0.00403	647.5	0.00156					20.82	81.7607	20.2831	47.6951	20.82	4		20.82	2630.43	1409	38.803													617.5
726	0.81295	0.60252	0.30945	0.00158														598	0.00374	648	0.00153					20.86	81.1999	20.3091	46.5936	20.86	4.47214		20.86	2607.99	1409	43.6015													618
727	0.81245	0.60252	0.30945	0.00158														598.5	0.00371	648.5	0.0015					20.9	80.814	20.3351	45.999	20.9	4.58258		20.9	2592.56	1412	81.4118													618.5
728	0.81195	0.60252	0.30945	0.00158														599	0.00326	649	0.00131					20.94	81.3031	20.3611	45.5091	20.94	3.16228		20.94	2612.13	1432	70.2221													619
729	0.81145	0.60252	0.30945	0.00158														599.5	0.00256	649.5	0.00133					20.98	81.6423	20.3871	45.3816	20.98	0		20.98	2625.69	1419	47.0324													619.5
730	0.81096	0.60252	0.30945	0.00315														600	0.00209	650	0.00182					21.02	81.1568	20.4131	45.0811	21.02	4.3589		21.02	2606.27	1404	33.8427													620
731	0.81046	0.60252	0.30945	0.00158														600.5	0.00184	650.5	0.00227					21.06	81.5713	20.4391	44.7648	21.06	4.3589		21.06	2622.85	1426	37.653													620.5
732	0.80996	0.60252	0.30945	0.00158														601	0.00158	651	0.0025					21.1	82.0107	20.4651	44.395	21.1	5.74456		21.1	2640.43	1426	31.4633													621
733	0.80946	0.60252	0.30945	0.00315														601.5	0.00103	651.5	0.00267					21.14	81.0502	20.4911	44.5466	21.14	6.78233		21.14	2602.01	1427	44.2736													621.5
734	0.80896	0.60252	0.30945	0.00315														602	0.00071136	652	0.00278					21.18	82.1397	20.5171	45.3416	21.18	7.34847		21.18	2645.59	1469	42.0838													622
735	0.80847	0.60252	0.30945	0.00158														602.5	0.00090972	652.5	0.00291					21.22	81.9292	20.5431	44.9619	21.22	7.48331		21.22	2637.17	1445	35.8942													622.5
736	0.80797	0.60189	0.30945	0.00158														603	0.00162	653	0.00317					21.26	82.1687	20.5691	46.2058	21.26	8.3666		21.26	2646.75	1472	41.7045													623
737	0.80747	0.60189	0.30945	0.00158														603.5	0.00238	653.5	0.00362					21.3	83.1586	20.5951	45.3683	21.3	7.07107		21.3	2686.34	1464	25.5147													623.5
738	0.80697	0.60189	0.30945	0.00158														604	0.00272	654	0.00396					21.34	82.7485	20.6211	45.4055	21.34	9.64365		21.34	2669.94	1499	31.3381													624
739	0.80647	0.60189	0.30945	0.00158														604.5	0.00279	654.5	0.00387					21.38	84.6884	20.6471	45.1095	21.38	12.2475		21.38	2747.54	1518	23.1614													624.5
740	0.80647	0.60126	0.30945	0.00158														605	0.0027	655	0.00346					21.42	85.8533	20.6731	45.2039	21.42	15.4919		21.42	2794.13	1618	22.9847													625
741	0.80598	0.60126	0.30945	0.00158														605.5	0.00288	655.5	0.00315					21.46	89.0932	20.6991	44.4998	21.46	18.5742		21.46	2923.73	1727	35.808													625.5
742	0.80548	0.60126	0.30945	0.00158														606	0.00331	656	0.00315					21.5	92.5831	20.7251	44.7297	21.5	21.0476		21.5	3063.32	1827	27.6313													626
743	0.80498	0.60126	0.30945	0.00158														606.5	0.00333	656.5	0.0032					21.54	96.098	20.7511	45.6316	21.54	22.4277		21.54	3203.92	1867	24.4546													626.5
744	0.80448	0.60063	0.30945	0.00158														607	0.00311	657	0.00326					21.58	96.9633	20.7771	44.7946	21.58	23.7907		21.58	3238.53	1791	45.278													627
745	0.80398	0.60063	0.30945	0.00158														607.5	0.00319	657.5	0.00306					21.62	96.2287	20.8031	45.4171	21.62	22.6716		21.62	3209.15	1660	38.1013													627.5
746	0.80349	0.60063	0.30945	0.00158														608	0.00387	658	0.00271					21.66	91.344	20.8291	44.8412	21.66	21.7025		21.66	3013.76	1615	40.9246													628
747	0.80299	0.6	0.30945	0.00158														608.5	0.0045	658.5	0.00262					21.7	90.0094	20.8551	45.3697	21.7	19.1572		21.7	2960.37	1547	48.7479													628.5
748	0.80249	0.6	0.30945	0.00158														609	0.00466	659	0.00293					21.74	87.5497	20.8811	45.6635	21.74	16.7929		21.74	2861.99	1538	33.5712													629
749	0.80199	0.6	0.30945	0.00158														609.5	0.00499	659.5	0.00317					21.78	86.165	20.9071	45.3907	21.78	14.7309		21.78	2806.6	1459	46.4087													629.5
750	0.80149	0.6	0.30945	0.00158														610	0.00531	660	0.00288					21.82	84.4054	20.9331	44.9297	21.82	11.3578		21.82	2736.22	1432	16.2461													630
--																		610.5	0.00571	660.5	0.00226					21.86	82.3712	20.9591	44.9109	21.86	10.3441		21.86	2654.85	1434	56.0836													630.5
--																		611	0.00592	661	0.00164					21.9	82.412	20.9851	45.2322	21.9	8.48528		21.9	2656.48	1419	53.921													631
--																		611.5	0.00571	661.5	0.00131					21.94	82.3778	21.0111	45.278	21.94	6.48074		21.94	2655.11	1430	77.7585													631.5
																		612	0.00544	662	0.00136					21.98	81.5437	21.0371	45.1887	21.98	6.32456		21.98	2621.75	1420	74.596													632
																		612.5	0.00526	662.5	0.0016					22.02	81.4345	21.0631	45.3922	22.02	0		22.02	2617.38	1436	112.433													632.5
																		613	0.00558	663	0.00175					22.06	81.8253	21.0891	45.5718	22.06	3.16228		22.06	2633.01	1415	154.271													633
																		613.5	0.00585	663.5	0.00175					22.1	81.4911	21.1151	45.8952	22.1	0		22.1	2619.65	1404	190.108													633.5
																		614	0.0059	664	0.00187					22.14	81.6825	21.1411	45.6882	22.14	4		22.14	2627.3	1419	229.946													634
																		614.5	0.00601	664.5	0.00201					22.18	81.3238	21.1671	45.4671	22.18	0		22.18	2612.95	1436	308.783													634.5
																		615	0.00598	665	0.00231					22.22	81.7651	21.1931	45.9466	22.22	5.38516		22.22	2630.61	1401	413.636													635
																		615.5	0.00567	665.5	0.00283					22.26	81.5315	21.2191	45.5116	22.26	2.23607		22.26	2621.26	1437	496.488													635.5
																		616	0.00536	666	0.00316					22.3	81.6228	21.2451	46.3648	22.3	6.16441		22.3	2624.91	1459	672.341													636
																		616.5	0.00497	666.5	0.00307					22.34	82.1141	21.2711	46.557	22.34	6.245		22.34	2644.57	1451	842.194													636.5
																		617	0.00446	667	0.00279					22.38	81.7305	21.2971	46.4546	22.38	6.55744		22.38	2629.22	1499	914.046													637
																		617.5	0.00418	667.5	0.00265					22.42	82.2724	21.3231	46.9416	22.42	8		22.42	2650.89	1536	927.899													637.5
																		618	0.00427	668	0.00266					22.46	81.9392	21.3491	47.3608	22.46	5.83095		22.46	2637.57	1535	879.751													638
																		618.5	0.00427	668.5	0.00273					22.5	81.8311	21.3751	48.018	22.5	6.55744		22.5	2633.24	1563	623.604													638.5
																		619	0.00428	669	0.00266					22.54	82.198	21.4011	48.7293	22.54	6		22.54	2647.92	1495	404.457													639
																		619.5	0.00466	669.5	0.00234					22.58	82.0149	21.4271	49.9989	22.58	5.19615		22.58	2640.6	1438	261.309													639.5
																		620	0.00491	670	0.00186					22.62	82.0068	21.4531	52.2863	22.62	4.69042		22.62	2640.27	1408	169.162													640
																		620.5	0.00493	670.5	0.00142					22.66	81.7986	21.4791	55.3728	22.66	4.24264		22.66	2631.95	1402	97.0306													640.5
																		621	0.00529	671	0.00113					22.7	81.9161	21.5051	59.6433	22.7	4.3589		22.7	2636.64	1423	104.899													641
																		621.5	0.00567	671.5	0.000986569					22.74	81.6586	21.5311	63.827	22.74	3.74166		22.74	2626.34	1396	71.7679													641.5
																		622	0.0054	672	0.00108					22.78	81.551	21.5571	67.8916	22.78	4.69042		22.78	2622.04	1400	102.637													642
																		622.5	0.00468	672.5	0.00139					22.82	81.5684	21.5831	70.3363	22.82	3.60555		22.82	2622.74	1406	53.5052													642.5
																		623	0.00401	673	0.00168					22.86	81.8859	21.6091	71.5737	22.86	2.82843		22.86	2635.44	1411	31.3739													643
																		623.5	0.00356	673.5	0.00175					22.9	81.8534	21.6351	68.3138	22.9	2		22.9	2634.13	1407	45.2425													643.5
																		624	0.00353	674	0.00185					22.94	81.8208	21.6611	63.6389	22.94	4.47214		22.94	2632.83	1400	48.1112													644
																		624.5	0.00391	674.5	0.00223					22.98	81.8388	21.6871	60.3272	22.98	0		22.98	2633.55	1416	39.9799													644.5
																		625	0.00394	675	0.00277					23.02	81.4069	21.7131	56.9361	23.02	5.38516		23.02	2616.28	1418	37.8485													645
																		625.5	0.00353	675.5	0.00309					23.06	82.0749	21.7391	54.5675	23.06	5.2915		23.06	2643	1425	64.7172													645.5
																		626	0.00335	676	0.00293					23.1	81.768	21.7651	53.1466	23.1	6.32456		23.1	2630.72	1440	42.6027													646
																		626.5	0.00353	676.5	0.0028					23.14	82.386	21.7911	51.2206	23.14	5.91608		23.14	2655.44	1450	82.4882													646.5
																		627	0.00358	677	0.00285					23.18	81.2041	21.8171	49.6096	23.18	5.38516		23.18	2608.16	1427	91.3737													647
																		627.5	0.00387	677.5	0.00297					23.22	81.5971	21.8431	48.2424	23.22	6.32456		23.22	2623.89	1414	78.2592													647.5
																		628	0.00423	678	0.0029					23.26	81.7908	21.8691	46.8289	23.26	6.245		23.26	2631.63	1400	133.145													648
																		628.5	0.00439	678.5	0.00255					23.3	81.9095	21.8951	46.2279	23.3	7.14143		23.3	2636.38	1417	96.0302													648.5
																		629	0.00488	679	0.00236					23.34	81.7531	21.9211	46.0056	23.34	5.65685		23.34	2630.13	1411	114.916													649
																		629.5	0.00612	679.5	0.00241					23.38	82.0218	21.9471	45.6117	23.38	5.83095		23.38	2640.87	1410	101.801													649.5
																		630	0.00695	680	0.00263					23.42	81.2655	21.9731	45.3287	23.42	4.58258		23.42	2610.62	1412	95.6867													650
																		630.5	0.00709	680.5	0.00243					23.46	81.8091	21.9991	45.4687	23.46	4.24264		23.46	2632.36	1408	48.5722													650.5
																		631	0.0079	681	0.00195					23.5	81.7278	22.0251	45.2047	23.5	4		23.5	2629.11	1407	68.4578													651
																		631.5	0.00842	681.5	0.00149					23.54	81.4471	22.0511	45.4276	23.54	3.74166		23.54	2617.88	1408	47.3607													651.5
																		632	0.00882	682	0.00126					23.58	80.8664	22.0771	45.6714	23.58	4.3589		23.58	2594.66	1388	29.2637													652
																		632.5	0.00896	682.5	0.00124					23.62	81.7857	22.1031	45.6466	23.62	3.74166		23.62	2631.43	1423	66.1667													652.5
																		633	0.00851	683	0.00108					23.66	81.505	22.1291	46.1198	23.66	5.56776		23.66	2620.2	1404	24.0697													653
																		633.5	0.00763	683.5	0.000858536					23.7	80.6743	22.1551	46.0963	23.7	3		23.7	2586.97	1405	41.9727													653.5
																		634	0.00722	684	0.000628487					23.74	81.4186	22.1811	45.6204	23.74	4.12311		23.74	2616.74	1423	20.8757													654
																		634.5	0.00781	684.5	0.000586582					23.78	81.8379	22.2071	45.3706	23.78	4.12311		23.78	2633.52	1423	46.7787													654.5
																		635	0.00805	685	0.000662779					23.82	81.8328	22.2331	45.2887	23.82	3		23.82	2633.31	1412	42.6817													655
																		635.5	0.00763	685.5	0.000912954					23.86	81.2278	22.2591	45.3949	23.86	5		23.86	2609.11	1400	14.5847													655.5
																		636	0.00695	686	0.00111					23.9	81.8227	22.2851	45.4711	23.9	4.47214		23.9	2632.91	1413	7.48773													656
																		636.5	0.00641	686.5	0.00144					23.94	81.5677	22.3111	45.6374	23.94	7.07107		23.94	2622.71	1421	12.3907													656.5
																		637	0.00639	687	0.00164					23.98	81.7876	22.3371	45.3679	23.98	5.91608		23.98	2631.51	1422	53.3117													657
																		637.5	0.00653	687.5	0.00163					24.02	81.8076	22.3631	45.8728	24.02	7.2111		24.02	2632.3	1425	27.2328													657.5
																		638	0.00664	688	0.00198					24.06	82.0275	22.3891	46.1884	24.06	6.32456		24.06	2641.1	1431	37.1538													658
																		638.5	0.00623	688.5	0.00246					24.1	82.1732	22.4151	46.7886	24.1	6.7082		24.1	2646.93	1439	54.0748													658.5
																		639	0.00592	689	0.00287					24.14	81.7188	22.4411	48.2819	24.14	6.78233		24.14	2628.75	1442	42.9958													659
																		639.5	0.00614	689.5	0.00299					24.18	82.7144	22.4671	49.7593	24.18	7.28011		24.18	2668.58	1441	42.9168													659.5
																		640	0.00625	690	0.00302					24.22	82.985	22.4931	52.1016	24.22	8.30662		24.22	2679.4	1456	61.8378													660
																		640.5	0.00646	690.5	0.00279					24.26	82.9306	22.5191	54.6897	24.26	8.18535		24.26	2677.22	1470	82.7588													660.5
																		641	0.00661	691	0.00248					24.3	82.0762	22.5451	55.4922	24.3	8.12404		24.3	2643.05	1500	96.6799													661
																		641.5	0.00612	691.5	0.00253					24.34	82.4968	22.5711	54.632	24.34	6.78233		24.34	2659.87	1496	108.601													661.5
																		642	0.00506	692	0.00235					24.38	81.7931	22.5971	52.0417	24.38	6.78233		24.38	2631.73	1465	84.5219													662
																		642.5	0.00423	692.5	0.00202					24.42	82.1394	22.6231	48.8406	24.42	6.85565		24.42	2645.58	1441	77.4613													662.5
																		643	0.00317	693	0.00169					24.46	81.8857	22.6491	46.5196	24.46	6.63325		24.46	2635.43	1415	73.4007													663
																		643.5	0.00223	693.5	0.00155					24.5	81.732	22.6751	45.2062	24.5	7.81025		24.5	2629.28	1416	29.3401													663.5
																		644	0.00164	694	0.00136					24.54	81.7033	22.7011	44.6843	24.54	6.55744		24.54	2628.13	1395	25.2795													664
																		644.5	0.000855	694.5	0.00131					24.58	81.9746	22.7271	45.382	24.58	9.43398		24.58	2638.98	1411	36.2189													664.5
																		645	9.66006e-05	695	0.0015					24.62	82.1209	22.7531	43.8346	24.62	6.40312		24.62	2644.84	1405	17.1583													665
																				695.5	0.00137					24.66	81.5929	22.7791	44.4072	24.66	8.94427		24.66	2623.71	1415	58.0977													665.5
																				696	0.00115					24.7	81.6148	22.8051	44.4245	24.7	5.65685		24.7	2624.59	1413	45.0371													666
																				696.5	0.000744008					24.74	81.7118	22.8311	44.6377	24.74	4.58258		24.74	2628.47	1413	57.9765													666.5
																				697	0.00033793					24.78	81.7588	22.8571	44.4976	24.78	5.56776		24.78	2630.35	1441	21.9159													667
																				697.5	0.000145887					24.82	81.3058	22.8831	44.2158	24.82	1.73205		24.82	2612.23	1409	60.8554													667.5
																				698	0.000447162					24.86	81.8027	22.9091	44.4365	24.86	4.58258		24.86	2632.11	1421	52.8134													668
																				698.5	0.000841589					24.9	81.3747	22.9351	44.7389	24.9	2.23607		24.9	2614.99	1434	30.7714													668.5
																				699	0.000931821					24.94	81.2224	22.9611	44.4485	24.94	4.47214		24.94	2608.89	1401	69.7295													669
																				699.5	0.000898456					24.98	81.745	22.9871	43.8962	24.98	4.58258		24.98	2629.8	1409	32.6875													669.5
																										25.02	81.8927	23.0131	44.5327	25.02	6.08276		25.02	2635.71	1422	61.6456													670
																										25.06	81.8153	23.0391	44.6063	25.06	6.16441		25.06	2632.61	1428	25.6036													670.5
																										25.1	82.163	23.0651	45.1213	25.1	6.85565		25.1	2646.52	1430	47.5616													671
																										25.14	82.0357	23.0911	45.113	25.14	7.2111		25.14	2641.43	1442	23.5197													671.5
																										25.18	81.6583	23.1171	44.2879	25.18	6.245		25.18	2626.33	1430	54.4777													672
																										25.22	81.9067	23.1431	44.5727	25.22	6.40312		25.22	2636.27	1447	51.4357													672.5
																										25.26	82.43	23.1691	44.5313	25.26	7		25.26	2657.2	1470	41.3938													673
																										25.3	82.8034	23.1951	45.0151	25.3	6.78233		25.3	2672.14	1476	15.3705													673.5
																										25.34	82.8017	23.2211	45.2484	25.34	7.81025		25.34	2672.07	1497	46.3473													674
																										25.38	82.2001	23.2471	44.898	25.38	7.61577		25.38	2648	1598	40.3241													674.5
																										25.42	82.3735	23.2731	44.1955	25.42	8.66025		25.42	2654.94	1735	71.3008													675
																										25.46	83.0468	23.2991	44.1516	25.46	7.54983		25.46	2681.87	1931	38.2776													675.5
																										25.5	83.4709	23.3251	44.0122	25.5	8.7178		25.5	2698.83	2037	44.2544													676
																										25.54	82.4949	23.3511	44.1379	25.54	7.28011		25.54	2659.8	1939	44.2311													676.5
																										25.58	82.794	23.3771	43.838	25.58	8.12404		25.58	2671.76	1700	28.2079													677
																										25.62	83.018	23.4031	43.8564	25.62	5.74456		25.62	2680.72	1527	55.1847													677.5
																										25.66	82.5171	23.4291	43.517	25.66	7.61577		25.66	2660.68	1478	44.1614													678
																										25.7	82.7661	23.4551	44.0894	25.7	6.40312		25.7	2670.64	1444	27.1382													678.5
																										25.74	82.1402	23.4811	44.208	25.74	6.9282		25.74	2645.61	1423	45.1336													679
																										25.78	82.1399	23.5071	43.9416	25.78	5.91608		25.78	2645.6	1426	31.1291													679.5
																										25.82	82.4646	23.5331	44.1105	25.82	6.85565		25.82	2658.59	1403	40.1245													680
																										25.86	82.1894	23.5591	43.6734	25.86	6.40312		25.86	2647.58	1433	34.12													680.5
																										25.9	82.3141	23.5851	43.7499	25.9	6.78233		25.9	2652.56	1414	21.1154													681
																										25.94	81.6889	23.6111	43.4809	25.94	7.07107		25.94	2627.55	1399	48.1108													681.5
																										25.98	82.2386	23.6371	43.8702	25.98	7.07107		25.98	2649.54	1427	32.1063													682
																										26.02	81.8384	23.6631	44.1879	26.02	5.91608		26.02	2633.53	1413	45.1017													682.5
																										26.06	81.9138	23.6891	43.9467	26.06	6.40312		26.06	2636.55	1405	54.0972													683
																										26.1	81.1892	23.7151	43.8403	26.1	4.89898		26.1	2607.57	1434	45.0926													683.5
																										26.14	81.9896	23.7411	43.8103	26.14	5.83095		26.14	2639.59	1418	60.0881													684
																										26.18	81.6901	23.7671	43.621	26.18	5.83095		26.18	2627.6	1413	11.102													684.5
																										26.22	82.0655	23.7931	43.5944	26.22	6.40312		26.22	2642.62	1416	35.1159													685
																										26.26	82.3909	23.8191	43.861	26.26	6.9282		26.26	2655.64	1402	39.1298													685.5
																										26.3	82.5164	23.8451	43.3098	26.3	7.81025		26.3	2660.65	1432	56.1438													686
																										26.34	82.4925	23.8711	43.535	26.34	7.87401		26.34	2659.7	1429	61.1577													686.5
																										26.38	82.8186	23.8971	43.7061	26.38	8.544		26.38	2672.74	1459	60.1716													687
																										26.42	82.2697	23.9231	44.2936	26.42	8.12404		26.42	2650.79	1459	95.1856													687.5
																										26.46	82.9708	23.9491	44.1269	26.46	8.42615		26.46	2678.83	1457	103.2													688
																										26.5	82.5719	23.9751	43.9752	26.5	8.30662		26.5	2662.88	1453	149.213													688.5
																										26.54	82.723	24.0011	44.0402	26.54	8.48528		26.54	2668.92	1430	88.2274													689
																										26.58	82.0992	24.0271	44.1002	26.58	9.11043		26.58	2643.97	1421	66.2413													689.5
																										26.62	82.751	24.0531	43.8197	26.62	8.12404		26.62	2670.04	1407	90.2734													690
																										26.66	82.4277	24.0791	43.7665	26.66	8.7178		26.66	2657.11	1412	44.3055													690.5
																										26.7	82.0045	24.1051	44.5215	26.7	6.55744		26.7	2640.18	1415	47.3376													691
																										26.74	81.4313	24.1311	44.4386	26.74	8.30662		26.74	2617.25	1416	46.3697													691.5
																										26.78	81.3081	24.1571	44.249	26.78	5.47723		26.78	2612.32	1419	48.4018													692
																										26.82	81.6349	24.1831	44.3506	26.82	8.12404		26.82	2625.4	1402	50.4339													692.5
																										26.86	81.4367	24.2091	44.5755	26.86	4.69042		26.86	2617.47	1412	26.466													693
																										26.9	81.6391	24.2351	44.71	26.9	7.34847		26.9	2625.57	1419	34.4981													693.5
																										26.94	81.0416	24.2611	44.6288	26.94	4.79583		26.94	2601.66	1403	28.5302													694
																										26.98	81.669	24.2871	44.6512	26.98	7		26.98	2626.76	1425	38.5623													694.5
																										27.02	81.4965	24.3131	45.2961	27.02	4.79583		27.02	2619.86	1415	22.5944													695
																										27.06	81.874	24.3391	45.0695	27.06	4.3589		27.06	2634.96	1425	43.6442													695.5
																										27.1	81.1514	24.3651	44.8198	27.1	4.3589		27.1	2606.06	1402	45.6941													696
																										27.14	81.2789	24.3911	44.9025	27.14	5.19615		27.14	2611.15	1414	25.7439													696.5
																										27.18	81.757	24.4171	44.5373	27.18	6.40312		27.18	2630.28	1422	43.7937													697
																										27.22	82.5851	24.4431	44.3638	27.22	6.40312		27.22	2663.4	1415	27.8436													697.5
																										27.26	81.6882	24.4691	43.8931	27.26	5.74456		27.26	2627.53	1420	16.8934													698
																										27.3	81.9163	24.4951	43.6984	27.3	6.63325		27.3	2636.65	1431	24.9432													698.5
																										27.34	81.7694	24.5211	43.8013	27.34	4.58258		27.34	2630.78	1436	53.993													699
																										27.38	81.1975	24.5471	43.455	27.38	6.9282		27.38	2607.9	1427	67.0429													699.5
																										27.42	81.4756	24.5731	43.4811	27.42	4.89898		27.42	2619.02	1438	51.0927
																										27.46	81.8293	24.5991	43.3483	27.46	7.68115		27.46	2633.17	1476	47.1425
																										27.5	81.9331	24.6251	43.148	27.5	6.16441		27.5	2637.32	1488	11.2095
																										27.54	81.6868	24.6511	43.8454	27.54	7.34847		27.54	2627.47	1577	32.2765
																										27.58	81.9906	24.6771	43.9336	27.58	6.245		27.58	2639.62	1594	48.3435
																										27.62	82.3193	24.7031	43.2547	27.62	6.7082		27.62	2652.77	1554	39.4104
																										27.66	82.648	24.7291	42.8498	27.66	6.63325		27.66	2665.92	1506	46.4774
																										27.7	81.5268	24.7551	43.0638	27.7	7.68115		27.7	2621.07	1464	9.54443
																										27.74	82.3311	24.7811	43.6049	27.74	6.245		27.74	2653.25	1423	29.6114
																										27.78	81.9105	24.8071	43.643	27.78	7		27.78	2636.42	1412	45.6784
																										27.82	81.8149	24.8331	43.358	27.82	5.65685		27.82	2632.59	1410	27.7454
																										27.86	81.8442	24.8591	43.4348	27.86	5.74456		27.86	2633.77	1433	42.8124
																										27.9	81.4736	24.8851	43.7552	27.9	5.19615		27.9	2618.94	1402	26.8794
																										27.94	81.7529	24.9111	43.9633	27.94	2.82843		27.94	2630.12	1442	36.9629
																										27.98	81.8323	24.9371	43.6967	27.98	3.31662		27.98	2633.29	1427	31.0464
																										28.02	81.6622	24.9631	42.987	28.02	2.64575		28.02	2626.49	1440	24.1298
																										28.06	82.0922	24.9891	43.2633	28.06	5.38516		28.06	2643.69	1459	66.2133
																										28.1	81.3221	25.0151	43.6612	28.1	4.24264		28.1	2612.88	1473	70.2968
																										28.14	81.9521	25.0411	43.1105	28.14	6.245		28.14	2638.08	1517	74.3803
																										28.18	81.607	25.0671	43.001	28.18	2.23607		28.18	2624.28	1499	112.464
																										28.22	81.512	25.0931	43.3072	28.22	4.79583		28.22	2620.48	1508	125.547
																										28.26	81.4169	25.1191	43.8904	28.26	2.64575		28.26	2616.68	1474	92.6308
																										28.3	81.5724	25.1451	44.1475	28.3	4		28.3	2622.9	1434	75.7143
																										28.34	81.6779	25.1711	44.3059	28.34	4.79583		28.34	2627.12	1420	42.7978
																										28.38	81.1085	25.1971	43.9413	28.38	5.56776		28.38	2604.34	1437	38.897
																										28.42	81.639	25.2231	43.8698	28.42	6.08276		28.42	2625.56	1445	46.9962
																										28.46	81.7195	25.2491	44.388	28.46	6.245		28.46	2628.78	1451	27.0955
																										28.5	82.125	25.2751	44.8355	28.5	6.40312		28.5	2645	1475	53.1947
																										28.54	82.0805	25.3011	44.5607	28.54	5.74456		28.54	2643.22	1528	50.2939
																										28.58	82.1366	25.3271	44.6834	28.58	7.07107		28.58	2645.46	1627	56.3932
																										28.62	81.7426	25.3531	45.3441	28.62	6.63325		28.62	2629.71	1865	46.4924
																										28.66	82.2987	25.3791	45.2709	28.66	7.28011		28.66	2651.95	2012	40.5916
																										28.7	83.3547	25.4051	45.0691	28.7	7.61577		28.7	2694.19	2068	44.6909
																										28.74	83.1858	25.4311	45.8386	28.74	8.7178		28.74	2687.43	1881	55.7901
																										28.78	83.1668	25.4571	46.6509	28.78	8		28.78	2686.67	1650	61.8893
																										28.82	82.0979	25.4831	48.4377	28.82	8.66025		28.82	2643.92	1552	58.0035
																										28.86	82.1295	25.5091	49.8338	28.86	7.2111		28.86	2645.18	1470	26.1176
																										28.9	82.136	25.5351	51.1861	28.9	7.07107		28.9	2645.44	1439	36.2318
																										28.94	82.0926	25.5611	51.9336	28.94	6.40312		28.94	2643.7	1469	21.3459
																										28.98	82.0741	25.5871	51.343	28.98	6.9282		28.98	2642.97	1484	44.4601
																										29.02	81.8557	25.6131	49.874	29.02	6.63325		29.02	2634.23	1495	41.5742
																										29.06	81.5873	25.6391	47.5617	29.06	6.40312		29.06	2623.49	1496	31.6884
																										29.1	81.7438	25.6651	46.338	29.1	6.55744		29.1	2629.75	1459	24.8026
																										29.14	81.5759	25.6911	44.2913	29.14	6.16441		29.14	2623.03	1450	35.9167
																										29.18	81.9579	25.7171	43.6021	29.18	6		29.18	2638.32	1421	-0.96914
																										29.22	82.3149	25.7431	43.0321	29.22	4.69042		29.22	2652.6	1425	33.145
																										29.26	81.272	25.7691	44.1963	29.26	4.58258		29.26	2610.88	1429	20.2732
																										29.3	81.754	25.7951	43.9013	29.3	4.69042		29.3	2630.16	1416	29.4014
																										29.34	81.161	25.8211	43.9087	29.34	4.69042		29.34	2606.44	1419	28.5296
																										29.38	81.0931	25.8471	43.7061	29.38	6.32456		29.38	2603.72	1433	28.6577
																										29.42	81.5505	25.8731	43.5391	29.42	5.19615		29.42	2622.02	1416	22.7859
																										29.46	81.608	25.8991	43.4878	29.46	8.12404		29.46	2624.32	1427	30.9141
																										29.5	81.3654	25.9251	43.3022	29.5	4.79583		29.5	2614.62	1436	39.0423
																										29.54	81.2729	25.9511	43.2045	29.54	7.54983		29.54	2610.92	1457	50.1704
																										29.58	81.7554	25.9771	42.5919	29.58	3.60555		29.58	2630.22	1454	42.2986
																										29.62	81.2378	26.0031	43.3874	29.62	7.61577		29.62	2609.51	1486	99.4268
																										29.66	81.7953	26.0291	43.6322	29.66	4.69042		29.66	2631.81	1485	107.555
																										29.7	81.4782	26.0551	42.8535	29.7	8.48528		29.7	2619.13	1472	147.696
																										29.74	81.236	26.0811	43.2817	29.74	5.65685		29.74	2609.44	1484	112.838
																										29.78	81.6689	26.1071	42.9477	29.78	7.81025		29.78	2626.76	1455	108.979
																										29.82	81.5268	26.1331	43.1616	29.82	5.56776		29.82	2621.07	1442	49.12
																										29.86	81.0846	26.1591	42.7422	29.86	5.83095		29.86	2603.38	1439	93.2613
																										29.9	81.5675	26.1851	43.5427	29.9	3.31662		29.9	2622.7	1460	51.4026
																										29.94	81.7003	26.2111	43.2809	29.94	4.24264		29.94	2628.01	1453	46.5438
																										29.98	82.1835	26.2371	42.8266	29.98	3		29.98	2647.34	1462	43.6851
																										30.02	82.2667	26.2631	43.3717	30.02	7.4162		30.02	2650.67	1464	20.8264
																										30.06	81.6249	26.2891	43.5304	30.06	7.54983		30.06	2625	1478	41.9676
																										30.1	82.4831	26.3151	43.7067	30.1	8.77496		30.1	2659.33	1503	12.1089
																										30.14	81.7164	26.3411	43.3732	30.14	8.3666		30.14	2628.65	1560	21.2623
																										30.18	82.4496	26.3671	43.867	30.18	6.08276		30.18	2657.98	1569	36.4157
																										30.22	83.3578	26.3931	44.4578	30.22	7.07107		30.22	2694.31	1652	26.5691
																										30.26	83.2913	26.4191	44.703	30.26	9.05539		30.26	2691.65	1788	20.7225
																										30.3	84.1998	26.4451	45.0076	30.3	11.4455		30.3	2727.99	2037	35.8758
																										30.34	84.4833	26.4711	45.4766	30.34	15.8114		30.34	2739.33	2158	47.0292
																										30.38	87.8418	26.4971	45.675	30.38	17.8326		30.38	2873.67	2214	24.1826
																										30.42	91.1003	26.5231	45.3897	30.42	19.9499		30.42	3004.01	2102	29.336
																										30.46	93.7088	26.5491	45.5293	30.46	21.3073		30.46	3108.35	2019	21.4894
																										30.5	94.1423	26.5751	45.5375	30.5	20.2237		30.5	3125.69	1804	4.64277
																										30.54	93.6261	26.6011	45.1704	30.54	20.9285		30.54	3105.04	1821	25.7962
																										30.58	90.3099	26.6271	44.6554	30.58	20.3961		30.58	2972.4	1734	11.9607
																										30.62	91.0436	26.6531	43.9382	30.62	21.6795		30.62	3001.75	1764	12.1252
																										30.66	91.9524	26.6791	43.8261	30.66	24.7184		30.66	3038.1	1807	27.2897
																										30.7	96.5612	26.7051	43.8766	30.7	26.5518		30.7	3222.45	1957	4.45422
																										30.74	103.92	26.7311	43.7546	30.74	29.5635		30.74	3516.8	2055	-1.38127
																										30.78	110.629	26.7571	44.3348	30.78	31.3369		30.78	3785.15	1971	9.78325
																										30.82	108.438	26.7831	44.6334	30.82	30.1993		30.82	3697.51	1876	13.9478
																										30.86	104.797	26.8091	44.5786	30.86	29.8998		30.86	3551.87	1754	37.1123
																										30.9	97.8806	26.8351	44.0364	30.9	25.1794		30.9	3275.23	1726	37.2768
																										30.94	91.2146	26.8611	43.6191	30.94	22.3159		30.94	3008.58	1892	25.4413
																										30.98	87.2986	26.8871	43.5297	30.98	18.0831		30.98	2851.94	2139	1.60583
																										31.02	84.9325	26.9131	43.2362	31.02	12.5698		31.02	2757.3	2417	41.7805
																										31.06	83.2915	26.9391	43.1848	31.06	11.8322		31.06	2691.66	2274	9.95512
																										31.1	82.8256	26.9651	43.4559	31.1	7.61577		31.1	2673.03	1997	43.1298
																										31.14	82.8848	26.9911	43.0702	31.14	8.42615		31.14	2675.39	1780	51.3044
																										31.18	83.2189	27.0171	42.5445	31.18	8.3666		31.18	2688.76	1563	29.4791
																										31.22	82.003	27.0431	42.705	31.22	4.89898		31.22	2640.12	1488	32.6537
																										31.26	81.7121	27.0691	43.3034	31.26	7.28011		31.26	2628.49	1457	24.8284
																										31.3	81.7963	27.0951	43.3252	31.3	0		31.3	2631.85	1434	43.003
																										31.34	81.9804	27.1211	42.8021	31.34	5		31.34	2639.22	1417	77.1776
																										31.38	81.9396	27.1471	42.8426	31.38	1		31.38	2637.59	1440	78.3523
																										31.42	81.9239	27.1731	43.2423	31.42	4.89898		31.42	2636.95	1434	124.527
																										31.46	81.2331	27.1991	43.2526	31.46	3.16228		31.46	2609.32	1439	146.711
																										31.5	81.6673	27.2251	43.2859	31.5	6.7082		31.5	2626.69	1414	163.895
																										31.54	82.1516	27.2511	43.5828	31.54	0		31.54	2646.06	1394	161.078
																										31.58	81.5358	27.2771	43.8314	31.58	4.58258		31.58	2621.43	1400	229.262
																										31.62	81.695	27.3031	44.5975	31.62	0		31.62	2627.8	1400	170.446
																										31.66	81.4043	27.3291	44.7306	31.66	0		31.66	2616.17	1402	243.63
																										31.7	81.8886	27.3551	44.6131	31.7	0		31.7	2635.54	1412	253.813
																										31.74	80.9479	27.3811	44.618	31.74	4.69042		31.74	2597.92	1412	335.997
																										31.78	82.0822	27.4071	44.6417	31.78	3.16228		31.78	2643.29	1400	314.181
																										31.82	81.7164	27.4331	44.037	31.82	6.16441		31.82	2628.66	1410	363.365
																										31.86	81.5757	27.4591	44.0846	31.86	1.41421		31.86	2623.03	1420	362.549
																										31.9	81.285	27.4851	44.9237	31.9	5		31.9	2611.4	1386	340.74
																										31.94	81.9943	27.5111	45.498	31.94	0		31.94	2639.77	1423	352.932
																										31.98	80.9286	27.5371	46.2755	31.98	4.3589		31.98	2597.14	1412	339.124
																										32.02	81.4879	27.5631	47.2948	32.02	0		32.02	2619.51	1423	288.316
																										32.06	81.3221	27.5891	48.9147	32.06	3.60555		32.06	2612.89	1407	223.508
																										32.1	81.1064	27.6151	51.4557	32.1	0		32.1	2604.26	1397	186.7
																										32.14	80.7907	27.6411	51.9863	32.14	2		32.14	2591.63	1398	149.892
																										32.18	81.225	27.6671	51.8849	32.18	0		32.18	2609	1405	71.084
																										32.22	80.983	27.6931	50.3244	32.22	0		32.22	2599.32	1394	94.276
																										32.26	80.966	27.7191	47.8397	32.26	0		32.26	2598.64	1376	40.4679
																										32.3	81.1741	27.7451	46.9828	32.3	2.82843		32.3	2606.96	1397	39.6598
																										32.34	81.9071	27.7711	44.7296	32.34	2.44949		32.34	2636.28	1393	32.8589
																										32.38	81.0401	27.7971	43.5559	32.38	3.16228		32.38	2601.6	1382	17.0581
																										32.42	80.9981	27.8231	43.0787	32.42	4.69042		32.42	2599.93	1378	7.25717
																										32.46	81.3311	27.8491	43.0479	32.46	4.3589		32.46	2613.25	1392	-2.54372
																										32.5	81.2142	27.8751	43.0373	32.5	3.74166		32.5	2608.57	1393	3.6554
																										32.54	81.5722	27.9011	42.7035	32.54	3.31662		32.54	2622.89	1410	4.85451
																										32.58	81.4052	27.9271	42.8987	32.58	1.41421		32.58	2616.21	1421	15.0536
																										32.62	81.1633	27.9531	43.028	32.62	2.44949		32.62	2606.53	1432	33.2527
																										32.66	80.9213	27.9791	43.1819	32.66	0		32.66	2596.85	1443	7.45185
																										32.7	81.4043	28.0051	43.1738	32.7	0		32.7	2616.17	1464	29.651
																										32.74	81.2873	28.0311	43.0819	32.74	0		32.74	2611.49	1439	-14.1499
																										32.78	81.0704	28.0571	42.8065	32.78	3.16228		32.78	2602.81	1410	4.05542
																										32.82	80.9034	28.0831	42.9359	32.82	2.44949		32.82	2596.13	1409	-1.73924
																										32.86	81.6864	28.1091	43.814	32.86	2.44949		32.86	2627.46	1419	11.4661
																										32.9	81.0194	28.1351	43.8448	32.9	3.16228		32.9	2600.78	1393	3.67144
																										32.94	81.3774	28.1611	44.6454	32.94	1.73205		32.94	2615.1	1386	11.8768
																										32.98	81.0355	28.1871	44.7986	32.98	2		32.98	2601.42	1422	17.0821
																										33.02	81.0935	28.2131	45.4344	33.02	0		33.02	2603.74	1392	10.2875
																										33.06	81.3765	28.2391	46.0846	33.06	0		33.06	2615.06	1406	3.49281
																										33.1	81.2346	28.2651	44.986	33.1	0		33.1	2609.38	1401	12.6982
																										33.14	80.7926	28.2911	45.4115	33.14	0		33.14	2591.7	1387	12.9035
																										33.18	81.0506	28.3171	44.3042	33.18	0		33.18	2602.02	1402	-3.89117
																										33.22	80.7587	28.3431	44.3746	33.22	0		33.22	2590.35	1396	0.31947
																										33.26	80.8167	28.3691	43.4895	33.26	0		33.26	2592.67	1423	-1.4699
																										33.3	81.0247	28.3951	43.4551	33.3	0		33.3	2600.99	1393	9.74074
																										33.34	81.4577	28.4211	43.0551	33.34	3.31662		33.34	2618.31	1412	18.9514
																										33.38	81.4408	28.4471	43.4111	33.38	4.24264		33.38	2617.63	1442	7.16201
																										33.42	81.3488	28.4731	43.3085	33.42	5		33.42	2613.95	1414	33.3727
																										33.46	81.4068	28.4991	43.1312	33.46	0		33.46	2616.27	1392	18.5833
																										33.5	81.4149	28.5251	43.9149	33.5	4.12311		33.5	2616.59	1418	0.79392
																										33.54	81.1229	28.5511	44.9933	33.54	0		33.54	2604.92	1407	8.00456
																										33.58	81.0309	28.5771	45.8942	33.58	0		33.58	2601.24	1404	32.2152
																										33.62	81.514	28.6031	46.0384	33.62	0		33.62	2620.56	1440	19.4258
																										33.66	81.022	28.6291	48.4204	33.66	4.24264		33.66	2600.88	1474	15.6409
																										33.7	81.43	28.6551	51.3141	33.7	0		33.7	2617.2	1565	15.8559
																										33.74	81.5631	28.6811	55.4055	33.74	6.32456		33.74	2622.52	1627	9.07089
																										33.78	81.5711	28.7071	60.295	33.78	0		33.78	2622.84	1577	18.2859
																										33.82	81.7792	28.7331	63.0838	33.82	4.89898		33.82	2631.17	1500	18.5009
																										33.86	81.6122	28.7591	60.1068	33.86	0		33.86	2624.49	1499	20.7159
																										33.9	81.1452	28.7851	58.6894	33.9	6		33.9	2605.81	1407	7.93097
																										33.94	81.4033	28.8111	55.1131	33.94	0		33.94	2616.13	1405	6.14599
																										33.98	81.4113	28.8371	51.6608	33.98	2.82843		33.98	2616.45	1390	2.36101
																										34.02	81.5943	28.8631	49.555	34.02	6.63325		34.02	2623.77	1396	18.576
																										34.06	82.1524	28.8891	48.2196	34.06	5.83095		34.06	2646.1	1413	1.79105
																										34.1	81.4854	28.9151	47.0403	34.1	8.42615		34.1	2619.42	1426	11.0096
																										34.14	81.6685	28.9411	46.34	34.14	7		34.14	2626.74	1448	9.22807
																										34.18	82.1015	28.9671	45.794	34.18	8.18535		34.18	2644.06	1503	2.44658
																										34.22	83.1345	28.9931	46.091	34.22	8.66025		34.22	2685.38	1520	-2.33491
																										34.26	83.1176	29.0191	45.7974	34.26	8.66025		34.26	2684.7	1526	-15.1164
																										34.3	83.2756	29.0451	46.7122	34.3	10.2956		34.3	2691.02	1510	7.1021
																										34.34	83.8837	29.0711	47.862	34.34	9.21954		34.34	2715.35	1478	9.32061
																										34.38	84.5167	29.0971	47.163	34.38	11.0905		34.38	2740.67	1474	2.53912
																										34.42	83.7498	29.1231	45.5728	34.42	10.5357		34.42	2709.99	1491	11.7576
																										34.46	84.5828	29.1491	45.0653	34.46	11.3578		34.46	2743.31	1480	18.9761
																										34.5	83.7658	29.1751	44.7483	34.5	10.583		34.5	2710.63	1470	7.19464
																										34.54	84.3989	29.2011	43.9288	34.54	10.8166		34.54	2735.96	1448	5.41576
																										34.58	83.3819	29.2271	43.2111	34.58	10.4403		34.58	2695.28	1478	3.63687
																										34.62	83.04	29.2531	42.8957	34.62	9.48683		34.62	2681.6	1462	3.85799
																										34.66	82.248	29.2791	42.5881	34.66	8.83176		34.66	2649.92	1444	11.0791
																										34.7	82.6311	29.3051	42.5222	34.7	7.48331		34.7	2665.24	1422	-16.6998
																										34.74	81.4391	29.3311	42.3609	34.74	7.2111		34.74	2617.56	1401	-2.47867
																										34.78	81.4971	29.3571	42.6263	34.78	5.74456		34.78	2619.89	1402	-2.25756
																										34.82	81.8302	29.3831	42.8913	34.82	5.91608		34.82	2633.21	1380	13.9636
																										34.86	81.5882	29.4091	42.6283	34.86	4.47214		34.86	2623.53	1381	19.1847
																										34.9	81.3963	29.4351	42.9295	34.9	5.47723		34.9	2615.85	1398	14.4058
																										34.94	81.0043	29.4611	43.1589	34.94	4.24264		34.94	2600.17	1404	20.6269
																										34.98	81.4374	29.4871	43.101	34.98	2.23607		34.98	2617.49	1387	23.8498
																										35.02	80.9204	29.5131	43.0198	35.02	4.47214		35.02	2596.82	1401	34.0726
																										35.06	80.9784	29.5391	42.6985	35.06	0		35.06	2599.14	1407	44.2955
																										35.1	81.2115	29.5651	42.9487	35.1	2		35.1	2608.46	1415	46.5183
																										35.14	81.4196	29.5911	43.0611	35.14	0		35.14	2616.78	1406	33.7411
																										35.18	81.1276	29.6171	42.9125	35.18	0		35.18	2605.1	1387	37.964
																										35.22	81.3356	29.6431	42.7997	35.22	2		35.22	2613.43	1390	9.18685
																										35.26	81.2937	29.6691	42.8479	35.26	3.74166		35.26	2611.75	1378	10.4097
																										35.3	81.6017	29.6951	43.5872	35.3	4.79583		35.3	2624.07	1371	17.6325
																										35.34	81.3848	29.7211	43.6272	35.34	4.58258		35.34	2615.39	1380	17.8554
																										35.38	81.3428	29.7471	43.2263	35.38	5		35.38	2613.71	1372	22.0782
																										35.42	81.2759	29.7731	43.4054	35.42	4.24264		35.42	2611.03	1378	26.302
																										35.46	81.2089	29.7991	43.5703	35.46	5.09902		35.46	2608.36	1362	14.5257
																										35.5	81.0169	29.8251	43.639	35.5	3.74166		35.5	2600.68	1370	21.7494
																										35.54	80.825	29.8511	43.0707	35.54	2.82843		35.54	2593	1369	35.9731
																										35.58	80.9031	29.8771	42.5284	35.58	3.4641		35.58	2596.12	1381	51.1968
																										35.62	81.5562	29.9031	42.7074	35.62	3.74166		35.62	2622.25	1375	58.4205
																										35.66	80.9592	29.9291	42.6427	35.66	3.87298		35.66	2598.37	1372	53.6443
																										35.7	81.2373	29.9551	42.749	35.7	4.89898		35.7	2609.49	1364	30.868
																										35.74	81.3654	29.9811	42.9239	35.74	4		35.74	2614.62	1378	57.0917
																										35.78	81.2935	30.0071	42.6416	35.78	5.19615		35.78	2611.74	1361	100.315
																										35.82	80.9466	30.0331	42.9383	35.82	3.4641		35.82	2597.86	1342	98.5391
																										35.86	81.2996	30.0591	42.5819	35.86	3.31662		35.86	2611.99	1377	61.7628
																										35.9	81.1277	30.0851	42.687	35.9	3.4641		35.9	2605.11	1381	80.9865
																										35.94	80.9808	30.1111	43.227	35.94	0		35.94	2599.23	1374	54.2103
																										35.98	80.9839	30.1371	43.3219	35.98	0		35.98	2599.36	1368	31.434
																										36.02	80.812	30.1631	43.6995	36.02	1.73205		36.02	2592.48	1370	14.6577
																										36.06	80.7901	30.1891	44.4062	36.06	0		36.06	2591.6	1353	7.88142
																										36.1	80.8432	30.2151	44.5886	36.1	2.64575		36.1	2593.73	1376	28.1051
																										36.14	81.6462	30.2411	45.0659	36.14	0		36.14	2625.85	1363	19.3288
																										36.18	81.1493	30.2671	46.1431	36.18	3.60555		36.18	2605.97	1368	-4.44743
																										36.22	81.0274	30.2931	48.6263	36.22	0		36.22	2601.1	1361	4.77628
																										36.26	80.6805	30.3191	52.5343	36.26	3.87298		36.26	2587.22	1385	-3
																										36.3	81.1086	30.3451	57.7934	36.3	0		36.3	2604.34	1364	3.12854
																										36.34	81.3867	30.3711	61.7452	36.34	3.60555		36.34	2615.47	1373	5.25707
																										36.38	81.1898	30.3971	65.8989	36.38	3.87298		36.38	2607.59	1362	-0.61439
																										36.42	81.2679	30.4231	69.016	36.42	2.64575		36.42	2610.72	1365	14.5141
																										36.46	81.121	30.4491	67.9664	36.46	4.69042		36.46	2604.84	1370	9.64268
																										36.5	81.0241	30.4751	64.9207	36.5	0		36.5	2600.96	1368	5.77121
																										36.54	80.9272	30.5011	62.5293	36.54	2		36.54	2597.09	1356	-11.1003
																										36.58	81.3803	30.5271	59.2844	36.58	2		36.58	2615.21	1362	-6.97172
																										36.62	80.8084	30.5531	54.4755	36.62	2.82843		36.62	2592.34	1370	15.1568
																										36.66	81.1365	30.5791	52.1839	36.66	3.16228		36.66	2605.46	1368	5.28535
																										36.7	81.1396	30.6051	50.8208	36.7	2.64575		36.7	2605.59	1395	3.41389
																										36.74	81.2427	30.6311	49.138	36.74	5.09902		36.74	2609.71	1378	5.54246
																										36.78	80.7959	30.6571	48.9758	36.78	2.23607		36.78	2591.83	1384	-7.32897
																										36.82	81.249	30.6831	50.1566	36.82	0		36.82	2609.96	1369	1.79959
																										36.86	81.5521	30.7091	52.6346	36.86	0		36.86	2622.08	1373	3.92816
																										36.9	81.2052	30.7351	56.3363	36.9	0		36.9	2608.21	1374	1.05673
																										36.94	81.1333	30.7611	59.1095	36.94	2.82843		36.94	2605.33	1384	-7.8147
																										36.98	81.2364	30.7871	63.1287	36.98	0		36.98	2609.46	1385	-1.68613
																										37.02	80.9895	30.8131	64.075	37.02	3.74166		37.02	2599.58	1386	-0.55756
																										37.06	81.3427	30.8391	61.5696	37.06	0		37.06	2613.71	1369	4.57101
																										37.1	81.0958	30.8651	57.6918	37.1	3.16228		37.1	2603.83	1381	25.6996
																										37.14	80.9739	30.8911	53.3457	37.14	2.82843		37.14	2598.96	1377	33.8282
																										37.18	80.852	30.9171	50.0522	37.18	0		37.18	2594.08	1363	17.9568
																										37.22	81.5051	30.9431	48.3219	37.22	1		37.22	2620.21	1376	5.08538
																										37.26	80.8583	30.9691	45.0307	37.26	3		37.26	2594.33	1380	6.21399
																										37.3	81.4864	30.9951	45.1357	37.3	0		37.3	2619.46	1385	8.34261
																										37.34	81.4895	31.0211	46.0597	37.34	4.12311		37.34	2619.58	1388	-10.5288
																										37.38	81.4927	31.0471	46.6802	37.38	0		37.38	2619.71	1400	-4.40016
																										37.42	81.2208	31.0731	47.5278	37.42	5.38516		37.42	2608.83	1409	4.72845
																										37.46	81.849	31.0991	48.2394	37.46	2.82843		37.46	2633.96	1421	6.85707
																										37.5	81.6771	31.1251	47.4869	37.5	7.14143		37.5	2627.08	1443	6.98569
																										37.54	82.3302	31.1511	45.8277	37.54	8.3666		37.54	2653.21	1485	7.1143
																										37.58	83.7584	31.1771	45.4044	37.58	10.198		37.58	2710.33	1518	-20.7571
																										37.62	84.5865	31.2031	45.0191	37.62	11.4017		37.62	2743.46	1532	12.3716
																										37.66	84.6897	31.2291	43.5614	37.66	12.8452		37.66	2747.59	1589	12.5003
																										37.7	84.6928	31.2551	43.4633	37.7	13		37.7	2747.71	1602	-0.37107
																										37.74	86.7709	31.2811	43.3091	37.74	14.0712		37.74	2830.84	1597	-10.2424
																										37.78	86.1741	31.3071	43.3806	37.78	14.1067		37.78	2806.96	1611	-5.11373
																										37.82	86.2023	31.3331	42.9746	37.82	14.7309		37.82	2808.09	1563	-1.98506
																										37.86	87.1304	31.3591	42.6375	37.86	15.5242		37.86	2845.22	1564	0.14361
																										37.9	86.4336	31.3851	42.7188	37.9	15.1657		37.9	2817.34	1507	1.27228
																										37.94	85.9867	31.4111	42.5024	37.94	14.8997		37.94	2799.47	1506	-12.5991
																										37.98	84.6399	31.4371	42.4671	37.98	12.9615		37.98	2745.6	1488	2.52962
																										38.02	84.493	31.4631	42.6424	38.02	12.4499		38.02	2739.72	1457	-6.34171
																										38.06	83.6962	31.4891	42.1579	38.06	10.6771		38.06	2707.85	1451	19.787
																										38.1	82.5994	31.5151	42.3673	38.1	8.3666		38.1	2663.97	1426	12.9157
																										38.14	82.3775	31.5411	42.312	38.14	6.40312		38.14	2655.1	1403	11.0445
																										38.18	81.7307	31.5671	42.2728	38.18	4.12311		38.18	2629.23	1395	16.1732
																										38.22	81.2339	31.5931	41.7973	38.22	4.89898		38.22	2609.35	1381	3.30193
																										38.26	80.987	31.6191	42.1775	38.26	2.23607		38.26	2599.48	1371	8.43066
																										38.3	81.5402	31.6451	42.4727	38.3	4.24264		38.3	2621.61	1376	10.5594
																										38.34	81.4684	31.6711	42.749	38.34	1.73205		38.34	2618.73	1376	-0.31188
																										38.38	81.3715	31.6971	42.6577	38.38	3.16228		38.38	2614.86	1352	-16.1832
																										38.42	80.8997	31.7231	42.7859	38.42	0		38.42	2595.99	1374	6.94558
																										38.46	80.9779	31.7491	43.1735	38.46	0		38.46	2599.12	1367	25.0743
																										38.5	81.1811	31.7751	42.7239	38.5	0		38.5	2607.24	1381	15.2031
																										38.54	81.1343	31.8011	42.1895	38.54	2.64575		38.54	2605.37	1376	23.3319
																										38.58	80.7374	31.8271	42.1732	38.58	0		38.58	2589.5	1389	20.4607
																										38.62	81.3156	31.8531	42.2469	38.62	0		38.62	2612.62	1411	18.5895
																										38.66	80.8938	31.8791	42.1087	38.66	1.73205		38.66	2595.75	1429	39.7182
																										38.7	80.947	31.9051	42.3531	38.7	2.64575		38.7	2597.88	1437	71.847
																										38.74	80.6502	31.9311	42.463	38.74	3.60555		38.74	2586.01	1420	79.9758
																										38.78	81.2034	31.9571	42.358	38.78	2.44949		38.78	2608.13	1408	61.1046
																										38.82	80.9816	31.9831	42.4395	38.82	1		38.82	2599.26	1393	77.2334
																										38.86	80.9347	32.0091	42.0925	38.86	0		38.86	2597.39	1393	72.3622
																										38.9	80.9879	32.0351	42.3057	38.9	0		38.9	2599.52	1372	77.491
																										38.94	81.1161	32.0611	42.2991	38.94	0		38.94	2604.64	1386	99.6198
																										38.98	81.0693	32.0871	41.9036	38.98	2		38.98	2602.77	1430	86.7487
																										39.02	81.6725	32.1131	41.7107	39.02	1.41421		39.02	2626.9	1498	110.877
																										39.06	81.2507	32.1391	42.115	39.06	5.19615		39.06	2610.03	1578	130.006
																										39.1	81.1789	32.1651	41.9387	39.1	4		39.1	2607.16	1548	172.135
																										39.14	80.9821	32.1911	41.4605	39.14	5.09902		39.14	2599.28	1513	242.264
																										39.18	81.3603	32.2171	41.5351	39.18	4.12311		39.18	2614.41	1477	249.393
																										39.22	81.6635	32.2431	41.363	39.22	0		39.22	2626.54	1424	282.522
																										39.26	80.8417	32.2691	41.3362	39.26	3.87298		39.26	2593.67	1404	323.651
																										39.3	81.5949	32.2951	41.6584	39.3	0		39.3	2623.8	1377	362.779
																										39.34	81.4231	32.3211	42.053	39.34	4.3589		39.34	2616.92	1379	345.908
																										39.38	81.0513	32.3471	41.7706	39.38	0		39.38	2602.05	1397	314.037
																										39.42	81.5295	32.3731	41.483	39.42	4.24264		39.42	2621.18	1412	268.166
																										39.46	81.1327	32.3991	41.6504	39.46	0		39.46	2605.31	1412	248.295
																										39.5	81.1859	32.4251	41.2095	39.5	4.12311		39.5	2607.44	1395	168.424
																										39.54	81.4391	32.4511	41.3444	39.54	0		39.54	2617.56	1396	98.5527
																										39.58	81.6673	32.4771	42.1892	39.58	4.24264		39.58	2626.69	1372	71.6816
																										39.62	81.6205	32.5031	42.5503	39.62	3.4641		39.62	2624.82	1366	36.8105
																										39.66	81.2237	32.5291	41.9626	39.66	3.87298		39.66	2608.95	1367	45.9394
																										39.7	80.9519	32.5551	41.843	39.7	4.79583		39.7	2598.08	1363	33.0683
																										39.74	80.9051	32.5811	42.1978	39.74	3.87298		39.74	2596.2	1350	17.1972
																										39.78	81.1333	32.6071	42.1039	39.78	0		39.78	2605.33	1361	16.326
																										39.82	81.3365	32.6331	42.5056	39.82	3.16228		39.82	2613.46	1351	7.45497
																										39.86	81.2647	32.6591	42.5586	39.86	0		39.86	2610.59	1361	-0.41611
																										39.9	81.1429	32.6851	42.6522	39.9	0		39.9	2605.72	1357	1.71282
																										39.94	81.0212	32.7111	42.5539	39.94	0		39.94	2600.85	1369	12.8417
																										39.98	81.4493	32.7371	42.3726	39.98	1		39.98	2617.97	1357	-6.02932
																										40.02	81.4026	32.7631	42.7947	40.02	3.31662		40.02	2616.1	1376	19.0996
																										40.06	80.9058	32.7891	43.0206	40.06	0		40.06	2596.23	1368	2.22853
																										40.1	80.684	32.8151	42.1909	40.1	4.24264		40.1	2587.36	1361	14.3575
																										40.14	80.8372	32.8411	42.0812	40.14	0		40.14	2593.49	1356	3.48639
																										40.18	80.8404	32.8671	41.7492	40.18	3.60555		40.18	2593.62	1365	22.6153
																										40.22	80.9436	32.8931	41.7924	40.22	0		40.22	2597.74	1364	14.7442
																										40.26	80.9218	32.9191	42.0128	40.26	0		40.26	2596.87	1370	0.8732
																										40.3	80.925	32.9451	42.0988	40.3	0		40.3	2597	1359	13.0022
																										40.34	81.0518	32.9711	42.0066	40.34	0		40.34	2602.07	1371	25.1311
																										40.38	81.3286	32.9971	42.0897	40.38	0		40.38	2613.14	1373	23.2601
																										40.42	80.7054	33.0231	42.2226	40.42	0		40.42	2588.21	1377	24.389
																										40.46	81.0321	33.0491	42.3236	40.46	2		40.46	2601.29	1371	32.518
																										40.5	80.7089	33.0751	41.9071	40.5	1.41421		40.5	2588.36	1391	45.6469
																										40.54	81.1357	33.1011	43.315	40.54	2.23607		40.54	2605.43	1434	56.7759
																										40.58	81.2625	33.1271	43.1468	40.58	3.4641		40.58	2610.5	1413	72.9048
																										40.62	81.6643	33.1531	43.2411	40.62	4.24264		40.62	2626.57	1423	80.0338
																										40.66	80.9661	33.1791	42.8072	40.66	4.24264		40.66	2598.64	1403	77.1627
																										40.7	80.8179	33.2051	42.9205	40.7	3.4641		40.7	2592.71	1402	81.2917
																										40.74	81.3696	33.2311	42.9554	40.74	3.74166		40.74	2614.79	1379	33.4207
																										40.78	81.1714	33.2571	42.6826	40.78	0		40.78	2606.86	1389	40.5496
																										40.82	81.1982	33.2831	42.1229	40.82	4.3589		40.82	2607.93	1418	4.6786
																										40.86	80.975	33.3091	42.4482	40.86	1.73205		40.86	2599	1443	8.80757
																										40.9	80.5762	33.3351	42.2743	40.9	4		40.9	2583.05	1473	34.9365
																										40.94	81.3274	33.3611	42.3083	40.94	4.3589		40.94	2613.1	1457	16.0655
																										40.98	81.4286	33.3871	42.5273	40.98	2.44949		40.98	2617.14	1428	24.1945
																										41.02	81.2548	33.4131	42.6826	41.02	2.64575		41.02	2610.19	1390	29.3234
																										41.06	81.331	33.4391	42.8803	41.06	1.41421		41.06	2613.24	1375	24.4524
																										41.1	81.3821	33.4651	42.6432	41.1	2.23607		41.1	2615.29	1357	16.5814
																										41.14	81.1083	33.4911	42.1769	41.14	2.82843		41.14	2604.33	1376	18.7103
																										41.18	80.9095	33.5171	41.7172	41.18	0		41.18	2596.38	1360	7.8393
																										41.22	80.7107	33.5431	42.364	41.22	3.74166		41.22	2588.43	1361	19.9683
																										41.26	81.0619	33.5691	42.3703	41.26	0		41.26	2602.48	1354	-2.90277
																										41.3	80.8381	33.5951	41.6669	41.3	4		41.3	2593.52	1357	3.2262
																										41.34	80.9143	33.6211	42.0119	41.34	0		41.34	2596.57	1375	-10.6448
																										41.38	80.9905	33.6471	41.9409	41.38	3.31662		41.38	2599.62	1364	8.48413
																										41.42	80.8417	33.6731	41.6306	41.42	3.74166		41.42	2593.67	1367	18.6131
																										41.46	81.5929	33.6991	41.8833	41.46	1.41421		41.46	2623.71	1359	1.74207
																										41.5	81.1191	33.7251	43.1906	41.5	4.69042		41.5	2604.76	1359	-10.129
																										41.54	81.3702	33.7511	44.1701	41.54	2.44949		41.54	2614.81	1381	4
																										41.58	81.0964	33.7771	44.3966	41.58	2.44949		41.58	2603.86	1374	1.01617
																										41.62	81.3726	33.8031	43.9207	41.62	5.09902		41.62	2614.9	1376	4.03234
																										41.66	80.8988	33.8291	44.0859	41.66	0		41.66	2595.95	1392	7.04852
																										41.7	80.925	33.8551	43.1229	41.7	4		41.7	2597	1384	7.06469
																										41.74	80.9501	33.8811	43.2853	41.74	3.4641		41.74	2598	1388	-19.9191
																										41.78	81.2752	33.9071	42.8775	41.78	4.79583		41.78	2611.01	1391	6.09703
																										41.82	81.0003	33.9331	42.5806	41.82	3.16228		41.82	2600.01	1379	15.1132
																										41.86	81.3753	33.9591	41.9711	41.86	0		41.86	2615.01	1372	2.12938
																										41.9	81.3754	33.9851	42.7176	41.9	0		41.9	2615.02	1356	11.1456
																										41.94	81.0755	34.0111	42.4683	41.94	0		41.94	2603.02	1373	3.16172
																										41.98	81.2006	34.0371	42.0915	41.98	0		41.98	2608.02	1373	16.1779
																										42.02	81.2007	34.0631	42.3541	42.02	1.73205		42.02	2608.03	1364	16.1951
																										42.06	80.9259	34.0891	42.6335	42.06	0		42.06	2597.03	1377	24.2123
																										42.1	81.026	34.1151	42.6807	42.1	4.89898		42.1	2601.04	1372	11.2294
																										42.14	81.1511	34.1411	43.3299	42.14	2		42.14	2606.04	1381	26.2466
																										42.18	81.5762	34.1671	44.0096	42.18	2.44949		42.18	2623.05	1366	24.2638
																										42.22	81.1763	34.1931	44.9004	42.22	1.73205		42.22	2607.05	1380	16.281
																										42.26	80.9765	34.2191	45.5486	42.26	0		42.26	2599.06	1368	31.2981
																										42.3	81.0516	34.2451	46.0467	42.3	1		42.3	2602.07	1375	-3.68469
																										42.34	81.1018	34.2711	47.3817	42.34	0		42.34	2604.07	1397	22.3325
																										42.38	80.752	34.2971	47.8142	42.38	0		42.38	2590.08	1440	-1.65033
																										42.42	80.7772	34.3231	46.8766	42.42	4		42.42	2591.09	1500	10.3668
																										42.46	81.0773	34.3491	46.3317	42.46	3.16228		42.46	2603.09	1602	10.3855
																										42.5	81.0775	34.3751	46.9711	42.5	4.24264		42.5	2603.1	1631	12.4042
																										42.54	81.7277	34.4011	47.4828	42.54	4.69042		42.54	2629.11	1592	14.4229
																										42.58	81.0279	34.4271	47.7	42.58	4.79583		42.58	2601.12	1556	10.4415
																										42.62	81.2531	34.4531	47.5639	42.62	3.87298		42.62	2610.13	1508	6.46019
																										42.66	81.4284	34.4791	47.4899	42.66	6.40312		42.66	2617.13	1453	-6.52115
																										42.7	81.0036	34.5051	47.9059	42.7	0		42.7	2600.14	1431	2.49752
																										42.74	81.3538	34.5311	47.7607	42.74	6.16441		42.74	2614.15	1405	-8.48381
																										42.78	80.9291	34.5571	47.4647	42.78	3		42.78	2597.16	1397	3.53486
																										42.82	81.5793	34.5831	46.9557	42.82	6.55744		42.82	2623.17	1370	11.5535
																										42.86	81.2796	34.6091	46.7656	42.86	4.24264		42.86	2611.18	1368	-6.4278
																										42.9	81.2799	34.6351	46.9628	42.9	5.2915		42.9	2611.2	1357	-2.40717
																										42.94	81.0552	34.6611	46.7279	42.94	3.74166		42.94	2602.21	1367	2.61346
																										42.98	81.5555	34.6871	46.1729	42.98	3		42.98	2622.22	1364	-0.36591
																										43.02	81.2559	34.7131	45.2005	43.02	3.16228		43.02	2610.23	1365	-1.34528
																										43.06	81.2812	34.7391	44.1048	43.06	3.31662		43.06	2611.25	1366	9.67535
																										43.1	81.6315	34.7651	43.4721	43.1	3.74166		43.1	2625.26	1369	12.696
																										43.14	81.1569	34.7911	43.2207	43.14	4.24264		43.14	2606.28	1362	9.71661
																										43.18	80.9823	34.8171	42.9331	43.18	4.3589		43.18	2599.29	1374	-2.26276
																										43.22	81.0827	34.8431	42.1945	43.22	5.09902		43.22	2603.31	1369	19.7579
																										43.26	81.1831	34.8691	41.5022	43.26	0		43.26	2607.32	1363	17.7785
																										43.3	81.1085	34.8951	41.6163	43.3	4		43.3	2604.34	1360	-2.20087
																										43.34	81.2588	34.9211	41.9241	43.34	2		43.34	2610.35	1359	9.82217
																										43.38	81.1342	34.9471	41.822	43.38	4.89898		43.38	2605.37	1387	7.84521
																										43.42	81.3597	34.9731	41.2008	43.42	4.3589		43.42	2614.39	1404	5.86825
																										43.46	81.0102	34.9991	40.9473	43.46	4.47214		43.46	2600.41	1408	5.89129
																										43.5	81.3107	35.0251	41.412	43.5	4.3589		43.5	2612.43	1405	-7.08567
																										43.54	81.4612	35.0511	41.4596	43.54	0		43.54	2618.45	1417	-23.0626
																										43.58	81.4617	35.0771	41.5245	43.58	4.3589		43.58	2618.47	1448	-4.03959
																										43.62	81.5122	35.1031	41.9531	43.62	3.16228		43.62	2620.49	1446	26.9835
																										43.66	81.6877	35.1291	42.2348	43.66	4.89898		43.66	2627.51	1458	2.00648
																										43.7	82.5633	35.1551	41.9932	43.7	8.77496		43.7	2662.53	1480	8.02952
																										43.74	82.5139	35.1811	41.6075	43.74	9.79796		43.74	2660.55	1523	20.0526
																										43.78	84.6145	35.2071	41.6235	43.78	12.4097		43.78	2744.58	1544	23.0784
																										43.82	85.04	35.2331	41.4053	43.82	13.1149		43.82	2761.6	1527	17.1043
																										43.86	85.6406	35.2591	41.568	43.86	13.4536		43.86	2785.63	1559	3.13018
																										43.9	85.2162	35.2851	42.3307	43.9	13		43.9	2768.65	1503	17.1561
																										43.94	85.3418	35.3111	42.4774	43.94	12.2475		43.94	2773.67	1494	2.18192
																										43.98	83.3175	35.3371	42.1451	43.98	11.4455		43.98	2692.7	1436	3.20779
																										44.02	83.7932	35.3631	41.8412	44.02	10.247		44.02	2711.73	1423	16.2337
																										44.06	83.3439	35.3891	41.9594	44.06	8.88819		44.06	2693.76	1404	13.2595
																										44.1	82.6196	35.4151	42.0509	44.1	7.34847		44.1	2664.78	1415	9.2854
																										44.14	81.6703	35.4411	42.5697	44.14	7		44.14	2626.81	1417	2.31127
																										44.18	82.271	35.4671	42.0603	44.18	5.2915		44.18	2650.84	1402	19.3371
																										44.22	82.0467	35.4931	41.5299	44.22	5		44.22	2641.87	1392	10.3662
																										44.26	81.4475	35.5191	41.687	44.26	4		44.26	2617.9	1379	10.3953
																										44.3	81.9733	35.5451	41.4438	44.3	4.3589		44.3	2638.93	1383	4.42441
																										44.34	81.5991	35.5711	41.378	44.34	4.24264		44.34	2623.96	1394	8.4535
																										44.38	81.4249	35.5971	42.3915	44.38	3.4641		44.38	2616.99	1378	17.4826
																										44.42	81.4007	35.6231	42.4617	44.42	3.87298		44.42	2616.03	1391	7.51168
																										44.46	81.5515	35.6491	42.1945	44.46	3		44.46	2622.06	1375	12.5408
																										44.5	81.0273	35.6751	42.1447	44.5	0		44.5	2601.09	1400	8.56986
																										44.54	81.1782	35.7011	42.3931	44.54	3.16228		44.54	2607.13	1475	10.599
																										44.58	80.8291	35.7271	42.3079	44.58	1.73205		44.58	2593.16	1527	-9.37196
																										44.62	81.255	35.7531	42.1381	44.62	3.31662		44.62	2610.2	1457	9.65713
																										44.66	81.2059	35.7791	41.7802	44.66	1.41421		44.66	2608.23	1427	5.68979
																										44.7	81.5068	35.8051	41.5088	44.7	3.74166		44.7	2620.27	1420	13.7224
																										44.74	81.2077	35.8311	42.1586	44.74	1.73205		44.74	2608.31	1408	16.7551
																										44.78	81.1086	35.8571	41.3488	44.78	4.24264		44.78	2604.34	1393	20.7878
																										44.82	81.1846	35.8831	41.0392	44.82	0		44.82	2607.38	1363	1.82042
																										44.86	81.2106	35.9091	41.4867	44.86	0		44.86	2608.42	1362	24.8531
																										44.9	80.9366	35.9351	41.2272	44.9	0		44.9	2597.46	1362	5.88574
																										44.94	81.1376	35.9611	40.8737	44.94	0		44.94	2605.5	1368	7.9184
																										44.98	81.4386	35.9871	41.1088	44.98	2.44949		44.98	2617.54	1352	13.9511
																										45.02	81.4896	36.0131	41.1187	45.02	4.69042		45.02	2619.58	1356	10.9837
																										45.06	81.1656	36.0391	40.9328	45.06	3.4641		45.06	2606.62	1346	37.0164
																										45.1	81.1417	36.0651	41.2339	45.1	4.3589		45.1	2605.67	1351	38.0529
																										45.14	80.9178	36.0911	40.8485	45.14	0		45.14	2596.71	1354	68.0894
																										45.18	81.6189	36.1171	40.8693	45.18	2.44949		45.18	2624.76	1364	36.126
																										45.22	81.395	36.1431	41.3795	45.22	0		45.22	2615.8	1362	50.1625
																										45.26	81.1961	36.1691	40.8824	45.26	3.4641		45.26	2607.85	1360	57.199
																										45.3	80.9222	36.1951	41.0838	45.3	0		45.3	2596.89	1369	43.2356
																										45.34	81.4983	36.2211	42.0288	45.34	2.82843		45.34	2619.93	1368	74.2721
																										45.38	81.3745	36.2471	40.7264	45.38	0		45.38	2614.98	1381	96.3087
																										45.42	81.4757	36.2731	41.3496	45.42	1.41421		45.42	2619.03	1373	77.3452
																										45.46	81.2769	36.2991	40.9528	45.46	3		45.46	2611.08	1374	114.382
																										45.5	81.2531	36.3251	41.7818	45.5	0		45.5	2610.12	1374	109.418
																										45.54	81.0543	36.3511	41.6026	45.54	4.24264		45.54	2602.17	1376	136.459
																										45.58	81.6055	36.3771	41.5341	45.58	3.4641		45.58	2624.22	1383	181.5
																										45.62	81.3567	36.4031	41.3615	45.62	4.69042		45.62	2614.27	1370	182.54
																										45.66	81.183	36.4291	41.4181	45.66	4.79583		45.66	2607.32	1394	170.581
																										45.7	81.1093	36.4551	41.1764	45.7	2		45.7	2604.37	1389	190.622
																										45.74	81.3855	36.4811	41.9144	45.74	4.47214		45.74	2615.42	1411	173.662
																										45.78	81.8868	36.5071	41.2052	45.78	2.64575		45.78	2635.47	1419	138.703
																										45.82	81.0631	36.5331	41.0795	45.82	3.87298		45.82	2602.52	1472	134.744
																										45.86	81.7894	36.5591	41.7739	45.86	4.79583		45.86	2631.58	1533	90.7842
																										45.9	81.6657	36.5851	42.0481	45.9	4.79583		45.9	2626.63	1585	79.8249
																										45.94	81.842	36.6111	41.4451	45.94	4.58258		45.94	2633.68	1536	59.8656
																										45.98	81.2934	36.6371	41.1044	45.98	5.19615		45.98	2611.73	1487	43.9106
																										46.02	81.0947	36.6631	41.7018	46.02	2.23607		46.02	2603.79	1477	27.9556
																										46.06	81.6711	36.6891	41.4483	46.06	0		46.06	2626.84	1442	30.0006
																										46.1	81.2224	36.7151	41.8668	46.1	0		46.1	2608.9	1394	14.0456
																										46.14	81.4238	36.7411	42.494	46.14	0		46.14	2616.95	1375	19.0906
																										46.18	81.3002	36.7671	42.3807	46.18	0		46.18	2612.01	1371	23.1356
																										46.22	81.2766	36.7931	41.8573	46.22	1.41421		46.22	2611.06	1382	27.1806
																										46.26	81.178	36.8191	41.249	46.26	1.41421		46.26	2607.12	1395	38.2256
																										46.3	81.1294	36.8451	41.6129	46.3	4.3589		46.3	2605.18	1394	39.2706
																										46.34	81.3808	36.8711	41.5341	46.34	4.24264		46.34	2615.23	1374	24.3156
																										46.38	81.5573	36.8971	41.5107	46.38	5.09902		46.38	2622.29	1375	29.3606
																										46.42	81.0837	36.9231	41.4418	46.42	5.83095		46.42	2603.35	1383	15.4101
																										46.46	81.4351	36.9491	41.3873	46.46	4.58258		46.46	2617.41	1406	14.4595
																										46.5	81.2866	36.9751	41.1635	46.5	6.63325		46.5	2611.46	1408	3.50901
																										46.54	81.7381	37.0011	41.4368	46.54	6		46.54	2629.52	1450	21.5585
																										46.58	81.8896	37.0271	41.1828	46.58	6.63325		46.58	2635.58	1506	8.60797
																										46.62	81.7661	37.0531	41.1135	46.62	6.7082		46.62	2630.64	1546	22.6575
																										46.66	82.4426	37.0791	40.9634	46.66	5.83095		46.66	2657.7	1499	7.70693
																										46.7	82.169	37.1051	41.1341	46.7	7.61577		46.7	2646.76	1518	5.75641
																										46.74	81.8455	37.1311	41.5391	46.74	6.40312		46.74	2633.82	1489	20.8059
																										46.78	82.1221	37.1571	41.1281	46.78	6.9282		46.78	2644.88	1471	6.85536
																										46.82	81.8486	37.1831	41.4686	46.82	6.32456		46.82	2633.94	1408	14.9048
																										46.86	81.2501	37.2091	41.6791	46.86	5.47723		46.86	2610.01	1397	-9.04112
																										46.9	81.5517	37.2351	41.7055	46.9	6.245		46.9	2622.07	1372	4.01292
																										46.94	81.1532	37.2611	41.9429	46.94	3.16228		46.94	2606.13	1362	-0.93304
																										46.98	81.6298	37.2871	41.5336	46.98	2		46.98	2625.19	1365	11.121
																										47.02	81.7813	37.3131	41.4903	47.02	2.23607		47.02	2631.25	1359	-5.82496
																										47.06	81.0079	37.3391	41.7468	47.06	3.74166		47.06	2600.31	1382	-1.77092
																										47.1	81.3594	37.3651	42.1387	47.1	2.44949		47.1	2614.38	1395	1.28312
																										47.14	81.236	37.3911	42.1651	47.14	4.3589		47.14	2609.44	1375	17.3372
																										47.18	81.0626	37.4171	42.0285	47.18	3.60555		47.18	2602.5	1382	33.3912
																										47.22	81.1142	37.4431	41.9539	47.22	5.19615		47.22	2604.57	1387	38.4452
																										47.26	81.0158	37.4691	42.569	47.26	3		47.26	2600.63	1373	22.4993
																										47.3	80.9673	37.4951	43.4908	47.3	1.41421		47.3	2598.69	1368	21.5579
																										47.34	81.069	37.5211	44.0317	47.34	0		47.34	2602.76	1382	19.6165
																										47.38	81.0206	37.5471	45.0569	47.38	0		47.38	2600.82	1354	16.6751
																										47.42	80.8972	37.5731	46.439	47.42	3.31662		47.42	2595.89	1345	13.7338
																										47.46	81.0488	37.5991	47.5723	47.46	1		47.46	2601.95	1366	9.79238
																										47.5	80.7504	37.6251	48.8678	47.5	0		47.5	2590.02	1371	8.851
																										47.54	81.277	37.6511	50.5081	47.54	4.12311		47.54	2611.08	1364	7.90962
																										47.58	80.8036	37.6771	51.9759	47.58	0		47.58	2592.15	1362	15.9682
																										47.62	81.1053	37.7031	52.6749	47.62	3.74166		47.62	2604.21	1360	11.0269
																										47.66	81.0069	37.7291	53.7275	47.66	0		47.66	2600.28	1366	25.0855
																										47.7	80.9835	37.7551	55.5643	47.7	2.44949		47.7	2599.34	1365	6.14411
																										47.74	81.2602	37.7811	55.6093	47.74	1.41421		47.74	2610.41	1384	8.20726
																										47.78	80.9868	37.8071	54.6583	47.78	0		47.78	2599.47	1389	5.27041
																										47.82	81.4635	37.8331	53.6441	47.82	3.16228		47.82	2618.54	1402	15.3336
																										47.86	81.5151	37.8591	52.6926	47.86	0		47.86	2620.6	1377	4.39672
																										47.9	81.1918	37.8851	52.4132	47.9	4		47.9	2607.67	1368	18.4599
																										47.94	81.3184	37.9111	52.392	47.94	0		47.94	2612.74	1372	2.52303
																										47.98	81.4451	37.9371	51.7972	47.98	4.24264		47.98	2617.8	1377	15.5862
																										48.02	80.9967	37.9631	50.6108	48.02	1		48.02	2599.87	1363	16.6493
																										48.06	81.3234	37.9891	48.6475	48.06	4.12311		48.06	2612.94	1352	14.7125
																										48.1	81.25	38.0151	47.627	48.1	2.82843		48.1	2610	1374	9.77564
																										48.14	81.2017	38.0411	46.6202	48.14	4.12311		48.14	2608.07	1376	37.8388
																										48.18	81.4034	38.0671	45.2419	48.18	5.09902		48.18	2616.13	1384	34.9064
																										48.22	81.005	38.0931	44.3233	48.22	4.3589		48.22	2600.2	1372	39.974
																										48.26	81.5317	38.1191	44.0221	48.26	5.38516		48.26	2621.27	1377	43.0415
																										48.3	81.5084	38.1451	43.6519	48.3	3.87298		48.3	2620.33	1375	28.1091
																										48.34	81.41	38.1711	42.755	48.34	5.2915		48.34	2616.4	1368	34.1767
																										48.38	81.1867	38.1971	42.892	48.38	5.09902		48.38	2607.47	1348	39.2443
																										48.42	80.9133	38.2231	42.5486	48.42	5.83095		48.42	2596.53	1357	29.3118
																										48.46	81.065	38.2491	42.1612	48.46	4.12311		48.46	2602.6	1343	26.3794
																										48.5	81.2167	38.2751	41.9231	48.5	5.56776		48.5	2608.67	1359	33.447
																										48.54	81.1683	38.3011	41.7156	48.54	3.31662		48.54	2606.73	1353	25.5145
																										48.58	81.47	38.3271	41.7024	48.58	4.3589		48.58	2618.8	1356	47.5821
																										48.62	80.8217	38.3531	41.3867	48.62	0		48.62	2592.87	1359	38.654
																										48.66	81.0983	38.3791	41.5051	48.66	2.23607		48.66	2603.93	1353	31.7258
																										48.7	81.175	38.4051	41.2699	48.7	2		48.7	2607	1366	48.7976
																										48.74	80.8513	38.4311	41.3763	48.74	0		48.74	2594.05	1348	21.8694
																										48.78	80.9026	38.4571	41.2915	48.78	0		48.78	2596.1	1370	16.9412
																										48.82	81.2289	38.4831	41.8178	48.82	2.44949		48.82	2609.16	1356	24.0131
																										48.86	81.1802	38.5091	41.589	48.86	3.31662		48.86	2607.21	1357	25.0849
																										48.9	80.8815	38.5351	41.3689	48.9	2		48.9	2595.26	1354	18.1567
																										48.94	81.2078	38.5611	41.4171	48.94	2.44949		48.94	2608.31	1360	12.2285
																										48.98	81.2591	38.5871	41.4676	48.98	1.41421		48.98	2610.36	1385	9.30034
																										49.02	81.4854	38.6131	41.395	49.02	3.74166		49.02	2619.42	1401	15.3722
																										49.06	81.3117	38.6391	42.3514	49.06	3.60555		49.06	2612.47	1407	21.448
																										49.1	81.313	38.6651	42.061	49.1	6.16441		49.1	2612.52	1397	-6.47617
																										49.14	82.1893	38.6911	42.6792	49.14	5.2915		49.14	2647.57	1406	-1.40034
																										49.18	81.7156	38.7171	42.1032	49.18	7.14143		49.18	2628.62	1423	17.6755
																										49.22	82.0669	38.7431	41.7616	49.22	6.16441		49.22	2642.67	1440	-6.24868
																										49.26	81.7932	38.7691	42.6653	49.26	5		49.26	2631.73	1429	-4.17285
																										49.3	81.5695	38.7951	42.0526	49.3	5.38516		49.3	2622.78	1412	7.90298
																										49.34	81.3457	38.8211	42.4819	49.34	4.12311		49.34	2613.83	1423	7.97881
																										49.38	81.4471	38.8471	42.0019	49.38	5.47723		49.38	2617.88	1434	8.05464
																										49.42	81.9733	38.8731	42.1196	49.42	5.19615		49.42	2638.93	1415	8.13046
																										49.46	81.7246	38.8991	41.351	49.46	5.65685		49.46	2628.99	1407	6.20629
																										49.5	82.1509	38.9251	41.5823	49.5	6.9282		49.5	2646.04	1406	13.2858
																										49.54	82.4522	38.9511	42.3735	49.54	7.61577		49.54	2658.09	1392	13.3654
																										49.58	82.4285	38.9771	41.7351	49.58	6.78233		49.58	2657.14	1397	4.44492
																										49.62	82.1048	39.0031	43.2438	49.62	7.74597		49.62	2644.19	1396	-3.47554
																										49.66	82.3061	39.0291	44.0787	49.66	6.63325		49.66	2652.25	1387	12.604
																										49.7	82.0324	39.0551	45.0671	49.7	8.18535		49.7	2641.3	1371	-5.31645
																										49.74	82.1587	39.0811	46.4569	49.74	6.55744		49.74	2646.35	1366	9.76309
																										49.78	81.61	39.1071	49.3498	49.78	7.2111		49.78	2624.4	1379	17.8426
																										49.82	81.7113	39.1331	49.5593	49.82	5.74456		49.82	2628.45	1381	22.9222
																										49.86	81.7626	39.1591	48.004	49.86	5.38516		49.86	2630.51	1360	17.0017
																										49.9	81.3889	39.1851	46.6974	49.9	5.2915		49.9	2615.56	1368	30.0813
																										49.94	81.4652	39.2111	46.3615	49.94	4.69042		49.94	2618.61	1361	1.16417
																										49.98	81.2165	39.2371	46.0766	49.98	3.31662		49.98	2608.66	1381	4.24707
																										50.02	81.5428	39.2631	44.5966	50.02	4.79583		50.02	2621.71	1367	-6.67002
																										50.06	81.3191	39.2891	43.6537	50.06	3.4641		50.06	2612.76	1361	20.4129
																										50.1	81.1954	39.3151	43.5152	50.1	4.24264		50.1	2607.82	1366	-2.50421
																										50.14	81.1967	39.3411	43.2337	50.14	3.74166		50.14	2607.87	1359	2.57869
																										50.18	81.123	39.3671	43.5173	50.18	0		50.18	2604.92	1378	8.6616
																										50.22	81.1493	39.3931	43.4271	50.22	0		50.22	2605.97	1380	6.74451
																										50.26	81.4506	39.4191	43.2833	50.26	0		50.26	2618.02	1375	18.8274
																										50.3	80.9019	39.4451	43.5136	50.3	3.60555		50.3	2596.08	1374	-2.08968
																										50.34	80.9282	39.4711	43.9355	50.34	2.23607		50.34	2597.13	1368	9.99322
																										50.38	81.0295	39.4971	43.5015	50.38	4.58258		50.38	2601.18	1369	11.0791
																										50.42	81.7308	39.5231	42.8597	50.42	5.19615		50.42	2629.23	1355	20.165
																										50.46	81.1821	39.5491	42.7301	50.46	4.58258		50.46	2607.28	1372	11.2508
																										50.5	80.9584	39.5751	42.6119	50.5	4.47214		50.5	2598.34	1370	13.3367
																										50.54	80.8597	39.6011	41.6912	50.54	0		50.54	2594.39	1355	-1.57742
																										50.58	81.361	39.6271	41.5662	50.58	2		50.58	2614.44	1364	5.50845
																										50.62	80.6623	39.6531	41.6667	50.62	0		50.62	2586.49	1381	4.59433
																										50.66	81.2636	39.6791	41.5947	50.66	0		50.66	2610.54	1382	9.6802
																										50.7	80.8649	39.7051	41.1959	50.7	0		50.7	2594.6	1378	10.7661
																										50.74	81.2412	39.7311	41.115	50.74	0		50.74	2609.65	1365	6.85194
																										50.78	81.3175	39.7571	41.1176	50.78	2.44949		50.78	2612.7	1358	13.9378
																										50.82	81.0938	39.7831	40.5488	50.82	4.47214		50.82	2603.75	1358	24.0262
																										50.86	81.2951	39.8091	40.7667	50.86	3.4641		50.86	2611.8	1355	11.1146
																										50.9	81.1714	39.8351	41.3666	50.9	5.19615		50.9	2606.86	1352	23.203
																										50.94	81.5977	39.8611	41.2593	50.94	4.47214		50.94	2623.91	1345	21.2914
																										50.98	81.249	39.8871	40.8306	50.98	3		50.98	2609.96	1349	2.37981
																										51.02	81.0753	39.9131	40.7828	51.02	2.82843		51.02	2603.01	1358	13.4682
																										51.06	80.8516	39.9391	41.0032	51.06	2.44949		51.06	2594.06	1355	33.5566
																										51.1	81.1529	39.9651	41.1751	51.1	2		51.1	2606.12	1351	38.645
																										51.14	81.0792	39.9911	41.0917	51.14	1		51.14	2603.17	1342	52.7334
																										51.18	81.0805	40.0171	40.6934	51.18	3.4641		51.18	2603.22	1356	57.8218
																										51.22	81.0568	40.0431	40.7326	51.22	1.41421		51.22	2602.27	1350	56.9102
																										51.26	81.1331	40.0691	40.8413	51.26	2.23607		51.26	2605.32	1351	58.0007
																										51.3	80.8344	40.0951	40.8533	51.3	0		51.3	2593.38	1353	102.091
																										51.34	81.4857	40.1211	40.9157	51.34	0		51.34	2619.43	1374	82.1816
																										51.38	81.162	40.1471	40.7652	51.38	0		51.38	2606.48	1354	82.272
																										51.42	81.2383	40.1731	40.8524	51.42	1.41421		51.42	2609.53	1349	82.3625
																										51.46	80.9896	40.1991	41.0237	51.46	0		51.46	2599.58	1364	92.453
																										51.5	81.1159	40.2251	41.2993	51.5	3.31662		51.5	2604.64	1345	51.5434
																										51.54	80.9922	40.2511	41.5248	51.54	0		51.54	2599.69	1357	68.6339
																										51.58	81.2685	40.2771	41.3667	51.58	2.23607		51.58	2610.74	1362	62.7243
																										51.62	81.0948	40.3031	41.3467	51.62	0		51.62	2603.79	1363	58.8148
																										51.66	81.3711	40.3291	41.7095	51.66	2.82843		51.66	2614.84	1370	40.9052
																										51.7	81.3224	40.3551	41.848	51.7	2.23607		51.7	2612.9	1354	43.9973
																										51.74	80.7237	40.3811	41.8573	51.74	1.41421		51.74	2588.95	1351	47.0893
																										51.78	81.1	40.4071	42.2875	51.78	3.87298		51.78	2604	1356	11.1813
																										51.82	81.1762	40.4331	41.9816	51.82	0		51.82	2607.05	1364	23.2733
																										51.86	80.7524	40.4591	41.8662	51.86	2.44949		51.86	2590.1	1366	2.36533
																										51.9	80.9036	40.4851	41.6403	51.9	0		51.9	2596.14	1362	8.45735
																										51.94	81.2298	40.5111	41.6705	51.94	0		51.94	2609.19	1368	32.5494
																										51.98	81.031	40.5371	41.864	51.98	0		51.98	2601.24	1362	28.6414
																										52.02	81.3321	40.5631	41.859	52.02	0		52.02	2613.29	1354	16.7334
																										52.06	80.9333	40.5891	41.4045	52.06	0		52.06	2597.33	1354	21.8254
																										52.1	81.3845	40.6151	41.4578	52.1	0		52.1	2615.38	1356	17.9174
																										52.14	80.9607	40.6411	41.9005	52.14	2		52.14	2598.43	1353	9.01049
																										52.18	81.1619	40.6671	41.8187	52.18	0		52.18	2606.48	1361	8.10356
																										52.22	81.0631	40.6931	41.5493	52.22	0		52.22	2602.52	1356	11.1966
																										52.26	80.9893	40.7191	41.5817	52.26	0		52.26	2599.57	1365	23.2897
																										52.3	81.1655	40.7451	40.5893	52.3	0		52.3	2606.62	1374	6.38274
																										52.34	81.5417	40.7711	40.9387	52.34	0		52.34	2621.67	1409	2.47581
																										52.38	80.7429	40.7971	41.2759	52.38	0		52.38	2589.71	1381	22.5689
																										52.42	81.019	40.8231	41.1876	52.42	0		52.42	2600.76	1375	9.66193
																										52.46	81.4202	40.8491	41.766	52.46	2.44949		52.46	2616.81	1394	7.755
																										52.5	81.0464	40.8751	41.9984	52.5	0		52.5	2601.86	1369	12.8481
																										52.54	81.2726	40.9011	42.6501	52.54	3.16228		52.54	2610.9	1363	12.9411
																										52.58	81.1238	40.9271	43.795	52.58	1		52.58	2604.95	1359	18.0347
																										52.62	81.025	40.9531	44.0834	52.62	2		52.62	2601	1350	24.1283
																										52.66	80.6743	40.9791	43.5397	52.66	0		52.66	2586.97	1361	5.22188
																										52.7	81.1985	41.0051	41.9322	52.7	0		52.7	2607.94	1356	28.3155
																										52.74	80.9477	41.0311	42.581	52.74	0		52.74	2597.91	1365	15.4091
																										52.78	81.172	41.0571	42.9717	52.78	2		52.78	2606.88	1344	13.5026
																										52.82	80.7213	41.0831	42.2533	52.82	0		52.82	2588.85	1352	5.59622
																										52.86	81.1705	41.1091	41.3467	52.86	0		52.86	2606.82	1351	-1.3102
																										52.9	81.5448	41.1351	40.9003	52.9	0		52.9	2621.79	1364	8.78339
																										52.94	81.194	41.1611	40.6658	52.94	2		52.94	2607.76	1344	-2.12303
																										52.98	81.2183	41.1871	40.998	52.98	5.47723		52.98	2608.73	1353	6.97056
																										53.02	81.4176	41.2131	40.857	53.02	5.09902		53.02	2616.7	1355	11.0641
																										53.06	81.4668	41.2391	40.9256	53.06	7.07107		53.06	2618.67	1353	1.15773
																										53.1	81.2161	41.2651	40.8061	53.1	4.12311		53.1	2608.64	1354	-4.74868
																										53.14	81.3154	41.2911	41.1898	53.14	5.19615		53.14	2612.62	1356	2.3449
																										53.18	80.9397	41.3171	40.6364	53.18	2.23607		53.18	2597.59	1350	4.43849
																										53.22	81.164	41.3431	40.6543	53.22	3		53.22	2606.56	1360	12.5321
																										53.26	81.1633	41.3691	41.024	53.26	0		53.26	2606.53	1364	5.62566
																										53.3	81.3376	41.3951	40.4178	53.3	0		53.3	2613.5	1352	27.7192
																										53.34	80.6619	41.4211	40.7734	53.34	0		53.34	2586.48	1364	0.81283
																										53.38	81.2612	41.4471	40.8201	53.38	0		53.38	2610.45	1378	-3.09359
																										53.42	81.3605	41.4731	41.2852	53.42	1		53.42	2614.42	1385	-1
																										53.46	81.4348	41.4991	40.7064	53.46	0		53.46	2617.39	1425	-0.02401
																										53.5	80.8591	41.5251	41.4203	53.5	0		53.5	2594.37	1497	9.95199
																										53.54	81.2585	41.5511	41.1755	53.54	2.44949		53.54	2610.34	1468	-0.07202
																										53.58	81.0828	41.5771	41.1089	53.58	4		53.58	2603.31	1432	12.904
																										53.62	81.4322	41.6031	41.5211	53.62	2.82843		53.62	2617.29	1431	-6.12003
																										53.66	81.1565	41.6291	41.8428	53.66	4		53.66	2606.26	1425	18.856
																										53.7	81.1058	41.6551	41.7096	53.7	2.23607		53.7	2604.23	1389	8.83196
																										53.74	81.1802	41.6811	41.0734	53.74	3		53.74	2607.21	1385	1.80796
																										53.78	80.9796	41.7071	40.5903	53.78	0		53.78	2599.18	1377	7.78395
																										53.82	81.054	41.7331	40.9929	53.82	0		53.82	2602.16	1366	2.75995
																										53.86	81.2534	41.7591	41.3539	53.86	2.23607		53.86	2610.13	1367	-2.26406
																										53.9	81.6778	41.7851	41.4072	53.9	2.44949		53.9	2627.11	1364	9.71311
																										53.94	81.2522	41.8111	41.3305	53.94	4.12311		53.94	2610.09	1370	20.6903
																										53.98	81.3015	41.8371	41.5774	53.98	3		53.98	2612.06	1369	14.6675
																										54.02	80.9759	41.8631	41.045	54.02	0		54.02	2599.04	1383	6.64464
																										54.06	81.2004	41.8891	41.2811	54.06	2.64575		54.06	2608.02	1401	22.6218
																										54.1	80.9748	41.9151	41.6112	54.1	0		54.1	2598.99	1434	0.59898
																										54.14	80.8743	41.9411	41.0613	54.14	0		54.14	2594.97	1481	13.5762
																										54.18	81.0987	41.9671	41.083	54.18	0		54.18	2603.95	1434	9.55333
																										54.22	80.9982	41.9931	40.3859	54.22	1		54.22	2599.93	1438	12.5305
																										54.26	81.3476	42.0191	40.2208	54.26	4.69042		54.26	2613.91	1410	4.50768
																										54.3	81.3221	42.0451	41.0501	54.3	4.24264		54.3	2612.88	1424	3.48485
																										54.34	81.4966	42.0711	41.1129	54.34	6		54.34	2619.86	1396	4.46377
																										54.38	81.4211	42.0971	40.9003	54.38	4.24264		54.38	2616.84	1391	15.4427
																										54.42	81.9456	42.1231	41.4475	54.42	7.48331		54.42	2637.83	1404	8.42159
																										54.46	81.4951	42.1491	41.5958	54.46	4.12311		54.46	2619.81	1377	5.4005
																										54.5	81.4447	42.1751	41.3338	54.5	7		54.5	2617.79	1396	23.3794
																										54.54	81.5692	42.2011	41.6874	54.54	5.09902		54.54	2622.77	1388	7.35833
																										54.58	82.1437	42.2271	41.9386	54.58	6.40312		54.58	2645.75	1380	24.3372
																										54.62	81.8683	42.2531	42.1491	54.62	5.56776		54.62	2634.73	1390	19.3162
																										54.66	81.3679	42.2791	41.8737	54.66	6.7082		54.66	2614.71	1409	9.29506
																										54.7	81.5925	42.3051	41.3124	54.7	5.38516		54.7	2623.7	1452	14.274
																										54.74	81.5421	42.3311	41.5253	54.74	6.7082		54.74	2621.68	1459	-1.74711
																										54.78	81.7166	42.3571	41.2895	54.78	3.16228		54.78	2628.67	1429	-4.76593
																										54.82	81.0412	42.3831	41.6486	54.82	4.58258		54.82	2601.65	1432	7.21525
																										54.86	81.0408	42.4091	41.6513	54.86	2.44949		54.86	2601.63	1416	3.19642
																										54.9	81.1155	42.4351	41.4603	54.9	3.31662		54.9	2604.62	1397	12.1776
																										54.94	81.0152	42.4611	41.8753	54.94	2.44949		54.94	2600.61	1386	-1.84122
																										54.98	81.2148	42.4871	42.7803	54.98	4		54.98	2608.59	1364	6.13996
																										55.02	81.4395	42.5131	43.1337	55.02	2.82843		55.02	2617.58	1361	-9.87886
																										55.06	81.1392	42.5391	42.8685	55.06	6.55744		55.06	2605.57	1376	8.10231
																										55.1	80.9888	42.5651	43.1846	55.1	3.60555		55.1	2599.55	1383	-0.91651
																										55.14	81.2885	42.5911	43.0563	55.14	5.19615		55.14	2611.54	1380	8.06467
																										55.18	81.3632	42.6171	42.2241	55.18	3		55.18	2614.53	1388	-5.95415
																										55.22	81.463	42.6431	42.6117	55.22	1.41421		55.22	2618.52	1395	7.02978
																										55.26	80.8877	42.6691	42.7945	55.26	1		55.26	2595.51	1390	14.0137
																										55.3	81.4125	42.6951	42.7049	55.3	2.44949		55.3	2616.5	1387	11.9977
																										55.34	81.2372	42.7211	43.2365	55.34	0		55.34	2609.49	1372	5.98158
																										55.38	81.412	42.7471	43.4695	55.38	3		55.38	2616.48	1368	-10.0345
																										55.42	81.1367	42.7731	43.4018	55.42	4.58258		55.42	2605.47	1360	-0.05055
																										55.46	81.4866	42.7991	42.4909	55.46	3.31662		55.46	2619.46	1364	2.93338
																										55.5	81.2614	42.8251	41.6996	55.5	4.24264		55.5	2610.46	1364	18.9173
																										55.54	81.5863	42.8511	42.0027	55.54	0		55.54	2623.45	1363	8.90125
																										55.58	81.1861	42.8771	41.5873	55.58	2.82843		55.58	2607.44	1348	13.8852
																										55.62	81.4109	42.9031	41.358	55.62	0		55.62	2616.44	1356	6.86912
																										55.66	81.0858	42.9291	41.5531	55.66	0		55.66	2603.43	1353	5.85626
																										55.7	81.0356	42.9551	40.9027	55.7	3.31662		55.7	2601.42	1359	10.8434
																										55.74	80.8855	42.9811	40.963	55.74	3		55.74	2595.42	1351	8.83053
																										55.78	81.7355	43.0071	40.8063	55.78	4.47214		55.78	2629.42	1366	3.81766
																										55.82	80.8854	43.0331	40.5897	55.82	5.19615		55.82	2595.42	1353	13.8048
																										55.86	81.5103	43.0591	41.0523	55.86	5.91608		55.86	2620.41	1357	4.79193
																										55.9	81.4352	43.0851	40.8313	55.9	3.4641		55.9	2617.41	1358	13.7791
																										55.94	80.9852	43.1111	40.763	55.94	3.16228		55.94	2599.41	1370	13.7662
																										55.98	81.1101	43.1371	40.8874	55.98	3.16228		55.98	2604.4	1359	19.7533
																										56.02	81.1101	43.1631	41.2643	56.02	3.60555		56.02	2604.4	1355	22.7405
																										56.06	80.9852	43.1891	41.1536	56.06	0		56.06	2599.41	1351	14.7276
																										56.1	80.7102	43.2151	40.823	56.1	3.74166		56.1	2588.41	1363	24.7184
																										56.14	80.9352	43.2411	41.1443	56.14	0		56.14	2597.41	1358	16.7091
																										56.18	80.9602	43.2671	41.4144	56.18	0		56.18	2598.41	1350	31.6998
																										56.22	81.3852	43.2931	40.7	56.22	2		56.22	2615.41	1352	13.6905
																										56.26	81.1603	43.3191	40.7249	56.26	2.23607		56.26	2606.41	1357	12.6813
																										56.3	81.2354	43.3451	40.864	56.3	0		56.3	2609.41	1357	16.672
																										56.34	81.2605	43.3711	41.2925	56.34	4.47214		56.34	2610.42	1371	38.6627
																										56.38	81.0856	43.3971	41.1937	56.38	3.87298		56.38	2603.42	1382	23.6535
																										56.42	81.0857	43.4231	41.3257	56.42	2.23607		56.42	2603.43	1362	14.6442
																										56.46	81.0108	43.4491	41.7085	56.46	0		56.46	2600.43	1343	18.6349
																										56.5	81.0109	43.4751	42.1174	56.5	0		56.5	2600.44	1357	41.6257
																										56.54	81.3111	43.5011	42.604	56.54	0		56.54	2612.44	1358	33.6204
																										56.58	80.8863	43.5271	42.7353	56.58	0		56.58	2595.45	1353	31.615
																										56.62	81.2115	43.5531	42.6668	56.62	2.44949		56.62	2608.46	1360	28.6097
																										56.66	80.8617	43.5791	42.8225	56.66	0		56.66	2594.47	1353	41.6044
																										56.7	81.1119	43.6051	43.4297	56.7	0		56.7	2604.48	1364	40.599
																										56.74	81.2621	43.6311	44.484	56.74	0		56.74	2610.48	1353	37.5937
																										56.78	81.1873	43.6571	45.1929	56.78	0		56.78	2607.49	1356	43.5884
																										56.82	80.8625	43.6831	45.6578	56.82	0		56.82	2594.5	1378	49.5831
																										56.86	81.2128	43.7091	47.1864	56.86	3		56.86	2608.51	1373	44.5777
																										56.9	81.0131	43.7351	48.1547	56.9	2.64575		56.9	2600.52	1369	46.5724
																										56.94	81.4384	43.7611	49.6918	56.94	1.41421		56.94	2617.54	1367	52.5671
																										56.98	81.2387	43.7871	51.3819	56.98	2.82843		56.98	2609.55	1378	33.566
																										57.02	81.389	43.8131	52.8791	57.02	1.73205		57.02	2615.56	1390	44.5648
																										57.06	80.9893	43.8391	52.9835	57.06	3.31662		57.06	2599.57	1367	20.5637
																										57.1	81.0146	43.8651	52.5979	57.1	0		57.1	2600.58	1365	55.5626
																										57.14	81.24	43.8911	51.7719	57.14	2.44949		57.14	2609.6	1374	29.5615
																										57.18	80.5904	43.9171	51.0701	57.18	3		57.18	2583.61	1364	28.5604
																										57.22	81.2658	43.9431	49.6198	57.22	3.31662		57.22	2610.63	1369	23.5593
																										57.26	81.0161	43.9691	50.0353	57.26	0		57.26	2600.65	1367	20.5582
																										57.3	80.9915	43.9951	47.2959	57.3	3.87298		57.3	2599.66	1371	7.55707
																										57.34	81.3669	44.0211	45.6563	57.34	0		57.34	2614.68	1376	21.556
																										57.38	80.9423	44.0471	44.4933	57.38	3		57.38	2597.69	1383	23.5548
																										57.42	81.0178	44.0731	43.923	57.42	2.64575		57.42	2600.71	1387	20.5582
																										57.46	81.0432	44.0991	43.2179	57.46	4.12311		57.46	2601.73	1371	11.5615
																										57.5	80.8687	44.1251	44.1347	57.5	2.64575		57.5	2594.75	1379	9.56482
																										57.54	81.4692	44.1511	43.9012	57.54	4.24264		57.54	2618.77	1379	21.5681
																										57.58	81.4197	44.1771	43.7774	57.58	2.44949		57.58	2616.79	1400	17.5715
																										57.62	81.0951	44.2031	43.656	57.62	1.41421		57.62	2603.81	1406	11.5748
																										57.66	81.0456	44.2291	43.052	57.66	2.23607		57.66	2601.82	1422	2.57812
																										57.7	81.0961	44.2551	42.7045	57.7	0		57.7	2603.85	1380	12.5815
																										57.74	81.0967	44.2811	42.5701	57.74	4.12311		57.74	2603.87	1396	19.5848
																										57.78	81.2472	44.3071	42.6989	57.78	0		57.78	2609.89	1391	19.5881
																										57.82	80.7728	44.3331	42.0011	57.82	1		57.82	2590.91	1389	0.59142
																										57.86	80.7733	44.3591	41.194	57.86	0		57.86	2590.93	1360	1.59933
																										57.9	80.8989	44.3851	41.3201	57.9	3.31662		57.9	2595.96	1365	13.6073
																										57.94	81.1744	44.4111	41.5072	57.94	0		57.94	2606.98	1360	13.6152
																										57.98	81.5001	44.4371	41.0466	57.98	4		57.98	2620	1353	0.62307
																										58.02	81.1757	44.4631	40.9568	58.02	3.16228		58.02	2607.03	1367	7.63098
																										58.06	81.4763	44.4891	41.2356	58.06	5		58.06	2619.05	1364	-4.36111
																										58.1	81.1519	44.5151	41.1869	58.1	3.74166		58.1	2606.08	1382	11.6468
																										58.14	81.3775	44.5411	40.5306	58.14	3		58.14	2615.1	1377	21.6547
																										58.18	81.4282	44.5671	41.5277	58.18	2		58.18	2617.13	1370	27.6626
																										58.22	81.3538	44.5931	41.9584	58.22	0		58.22	2614.15	1363	30.6705
																										58.26	81.4295	44.6191	42.1564	58.26	3.16228		58.26	2617.18	1376	21.6785
																										58.3	81.1802	44.6451	42.4345	58.3	3.16228		58.3	2607.21	1413	16.691
																										58.34	81.3809	44.6711	42.0429	58.34	4.58258		58.34	2615.23	1427	-1.29639
																										58.38	81.1816	44.6971	42.3489	58.38	4.3589		58.38	2607.26	1429	18.7162
																										58.42	81.4072	44.7231	41.6615	58.42	5.09902		58.42	2616.29	1420	19.7288
																										58.46	81.3579	44.7491	41.7884	58.46	4.58258		58.46	2614.32	1407	4.74135
																										58.5	81.3086	44.7751	41.6241	58.5	1		58.5	2612.34	1404	8.75393
																										58.54	81.2094	44.8011	41.0436	58.54	1.41421		58.54	2608.37	1414	10.7665
																										58.58	81.2851	44.8271	40.5716	58.58	0		58.58	2611.4	1391	6.77909
																										58.62	81.3358	44.8531	40.924	58.62	3.4641		58.62	2613.43	1371	12.7917
																										58.66	81.2616	44.8791	40.9004	58.66	0		58.66	2610.46	1367	9.80425
																										58.7	81.2373	44.9051	40.6787	58.7	3.74166		58.7	2609.49	1370	6.81683
																										58.74	81.1631	44.9311	40.7847	58.74	1.73205		58.74	2606.52	1374	0.83409
																										58.78	81.2388	44.9571	40.9644	58.78	3.60555		58.78	2609.55	1377	9.85135
																										58.82	81.6146	44.9831	40.6879	58.82	4.24264		58.82	2624.58	1369	12.8686
																										58.86	81.0904	45.0091	40.4566	58.86	1.73205		58.86	2603.62	1381	14.8859
																										58.9	81.5162	45.0351	40.4531	58.9	4.47214		58.9	2620.65	1382	3.90314
																										58.94	81.192	45.0611	40.5265	58.94	3.87298		58.94	2607.68	1390	9.9204
																										58.98	81.3678	45.0871	40.5886	58.98	4.3589		58.98	2614.71	1396	0.93766
																										59.02	81.7686	45.1131	40.5328	59.02	4.89898		59.02	2630.74	1390	12.9549
																										59.06	81.8444	45.1391	40.3316	59.06	2.64575		59.06	2633.78	1404	1.97219
																										59.1	82.1202	45.1651	40.5819	59.1	5.38516		59.1	2644.81	1400	7.98945
																										59.14	81.6711	45.1911	40.7201	59.14	3.31662		59.14	2626.84	1379	8.00671
																										59.18	82.3219	45.2171	40.8248	59.18	5.09902		59.18	2652.88	1382	23.0286
																										59.22	82.2727	45.2431	40.8763	59.22	5.38516		59.22	2650.91	1405	5.05049
																										59.26	82.1486	45.2691	40.6791	59.26	6.55744		59.26	2645.94	1410	18.0724
																										59.3	81.9494	45.2951	41.0138	59.3	6.7082		59.3	2637.98	1394	7.09426
																										59.34	81.7252	45.3211	41.6408	59.34	6.78233		59.34	2629.01	1395	9.11615
																										59.38	82.0511	45.3471	41.4809	59.38	7.34847		59.38	2642.04	1401	17.138
																										59.42	82.377	45.3731	41.0829	59.42	5.65685		59.42	2655.08	1394	18.1599
																										59.46	81.5528	45.3991	41.0305	59.46	6.63325		59.46	2622.11	1401	11.1818
																										59.5	81.7787	45.4251	41.2802	59.5	4.69042		59.5	2631.15	1393	15.2037
																										59.54	81.3546	45.4511	41.9068	59.54	7.28011		59.54	2614.18	1387	16.2256
																										59.58	82.1554	45.4771	41.5889	59.58	4.24264		59.58	2646.22	1353	29.2475
																										59.62	81.6063	45.5031	41.3546	59.62	6.16441		59.62	2624.25	1363	13.2739
																										59.66	81.6572	45.5291	41.8681	59.66	4.47214		59.66	2626.29	1362	27.3003
																										59.7	81.5831	45.5551	41.7791	59.7	2.23607		59.7	2623.32	1368	15.3267
																										59.74	81.2589	45.5811	42.2214	59.74	3		59.74	2610.36	1366	15.353
																										59.78	81.2848	45.6071	42.2427	59.78	0		59.78	2611.39	1362	19.3794
																										59.82	81.1857	45.6331	41.6814	59.82	0		59.82	2607.43	1368	2.40584
																										59.86	80.9616	45.6591	41.6304	59.86	0		59.86	2598.46	1365	8.43223
																										59.9	81.0875	45.6851	41.4924	59.9	3.16228		59.9	2603.5	1376	20.4586
																										59.94	81.2884	45.7111	41.4135	59.94	1.41421		59.94	2611.53	1369	25.485
																										59.98	81.5643	45.7371	41.6602	59.98	4.3589		59.98	2622.57	1369	21.5114
																										60.02	80.9902	45.7631	42.083	60.02	3.60555		60.02	2599.61	1363	21.5378
																										60.06	81.1161	45.7891	43.0689	60.06	3.4641		60.06	2604.64	1370	17.5685
																										60.1	81.0919	45.8151	43.9062	60.1	5.47723		60.1	2603.68	1374	26.5992
																										60.14	80.9178	45.8411	44.9321	60.14	2.64575		60.14	2596.71	1350	12.6299
																										60.18	81.0437	45.8671	46.397	60.18	5.38516		60.18	2601.75	1369	15.6606
																										60.22	81.2696	45.8931	46.8227	60.22	3.4641		60.22	2610.79	1363	2.69134
																										60.26	81.4205	45.9191	46.8179	60.26	4.3589		60.26	2616.82	1350	-0.27796
																										60.3	80.9714	45.9451	45.9362	60.3	3.60555		60.3	2598.86	1360	8.75275
																										60.34	81.0973	45.9711	45.2797	60.34	0		60.34	2603.89	1353	14.7835
																										60.38	81.1232	45.9971	44.5718	60.38	0		60.38	2604.93	1356	17.8142
																										60.42	80.8741	46.0231	43.683	60.42	1.41421		60.42	2594.96	1351	-1.15512
																										60.46	80.8	46.0491	43.383	60.46	1.41421		60.46	2592	1347	20.8756
																										60.5	81.3002	46.0751	43.2216	60.5	0		60.5	2612.01	1358	19.9104
																										60.54	81.1253	46.1011	42.8644	60.54	3.16228		60.54	2605.01	1368	12.9451
																										60.58	81.0755	46.1271	41.8639	60.58	2.44949		60.58	2603.02	1353	19.9799
																										60.62	81.1506	46.1531	41.2563	60.62	2.44949		60.62	2606.02	1356	8.01468
																										60.66	81.0008	46.1791	41.4033	60.66	4		60.66	2600.03	1349	22.0495
																										60.7	80.9759	46.2051	41.2926	60.7	0		60.7	2599.04	1350	23.0842
																										60.74	81.0511	46.2311	41.3386	60.74	0		60.74	2602.04	1357	17.119
																										60.78	81.1762	46.2571	41.9918	60.78	0		60.78	2607.05	1347	38.1538
																										60.82	80.7264	46.2831	41.6505	60.82	0		60.82	2589.06	1357	15.1885
																										60.86	81.2516	46.3091	41.6313	60.86	0		60.86	2610.06	1363	30.2233
																										60.9	80.9268	46.3351	41.4753	60.9	3.74166		60.9	2597.07	1351	18.2581
																										60.94	81.0019	46.3611	41.2059	60.94	3.16228		60.94	2600.08	1374	26.2966
																										60.98	81.1521	46.3871	41.0876	60.98	5.56776		60.98	2606.09	1388	34.3352
																										61.02	81.0523	46.4131	41.3044	61.02	4.79583		61.02	2602.09	1370	34.3737
																										61.06	81.2275	46.4391	41.4245	61.06	6.08276		61.06	2609.1	1365	37.4122
																										61.1	81.4027	46.4651	41.3378	61.1	3.74166		61.1	2616.11	1356	29.4508
																										61.14	81.0029	46.4911	41.839	61.14	4.47214		61.14	2600.12	1362	25.4893
																										61.18	81.0032	46.5171	41.8079	61.18	2.64575		61.18	2600.13	1350	36.5278
																										61.22	81.2034	46.5431	42.9819	61.22	0		61.22	2608.13	1338	24.5664
																										61.26	80.9786	46.5691	44.3453	61.26	0		61.26	2599.14	1349	25.6049
																										61.3	81.1288	46.5951	43.7644	61.3	0		61.3	2605.15	1350	45.6434
																										61.34	81.404	46.6211	45.4087	61.34	1.41421		61.34	2616.16	1344	52.682
																										61.38	81.4293	46.6471	45.3967	61.38	3.16228		61.38	2617.17	1348	43.7239
																										61.42	81.1045	46.6731	45.525	61.42	0		61.42	2604.18	1353	48.7658
																										61.46	81.6048	46.6991	44.97	61.46	4.79583		61.46	2624.19	1360	41.8077
																										61.5	80.8551	46.7251	44.8348	61.5	3.31662		61.5	2594.2	1347	74.8497
																										61.54	81.0303	46.7511	44.3732	61.54	3.31662		61.54	2601.21	1358	70.8916
																										61.58	81.2306	46.7771	43.5848	61.58	3.4641		61.58	2609.22	1348	49.9335
																										61.62	81.2059	46.8031	44.0843	61.62	3.4641		61.62	2608.23	1360	79.9755
																										61.66	80.9812	46.8291	43.5879	61.66	2		61.66	2599.25	1356	76.0174
																										61.7	80.8815	46.8551	43.0324	61.7	3.16228		61.7	2595.26	1350	90.0593
																										61.74	81.0568	46.8811	41.8444	61.74	3.16228		61.74	2602.27	1348	98.1013
																										61.78	81.2821	46.9071	41.7019	61.78	0		61.78	2611.28	1343	107.143
																										61.82	80.9324	46.9331	41.9453	61.82	2.23607		61.82	2597.3	1349	92.1881
																										61.86	81.2077	46.9591	41.2331	61.86	4.12311		61.86	2608.31	1346	74.2331
																										61.9	81.3581	46.9851	41.7857	61.9	3.4641		61.9	2614.32	1362	92.278
																										61.94	80.8334	47.0111	41.3567	61.94	5.56776		61.94	2593.34	1352	69.3229
																										61.98	81.1588	47.0371	40.6943	61.98	3.74166		61.98	2606.35	1375	89.3678
																										62.02	81.3592	47.0631	41.1147	62.02	5		62.02	2614.37	1351	64.4128
																										62.06	81.3096	47.0891	41.1068	62.06	2.64575		62.06	2612.38	1386	40.4577
																										62.1	81.0599	47.1151	40.8489	62.1	1.41421		62.1	2602.4	1377	38.5026
																										62.14	80.9603	47.1411	40.9164	62.14	3.31662		62.14	2598.41	1358	34.5475
																										62.18	81.3107	47.1671	40.5165	62.18	4.24264		62.18	2612.43	1346	42.5925
																										62.22	80.8611	47.1931	41.3338	62.22	4.12311		62.22	2594.45	1356	42.6374
																										62.26	81.3366	47.2191	41.1813	62.26	4.47214		62.26	2613.46	1360	18.6849
																										62.3	81.012	47.2451	40.3956	62.3	4.47214		62.3	2600.48	1350	19.7323
																										62.34	81.1124	47.2711	41.0528	62.34	4		62.34	2604.5	1355	19.7798
																										62.38	81.1129	47.2971	41.4165	62.38	4.58258		62.38	2604.52	1357	13.8273
																										62.42	81.2133	47.3231	41.7084	62.42	0		62.42	2608.53	1355	9.87476
																										62.46	81.1888	47.3491	41.2413	62.46	4.12311		62.46	2607.55	1367	2.92223
																										62.5	81.1393	47.3751	41.1046	62.5	0		62.5	2605.57	1367	15.9697
																										62.54	81.3148	47.4011	41.0991	62.54	4.47214		62.54	2612.59	1397	3.01718
																										62.58	81.0653	47.4271	40.5879	62.58	0		62.58	2602.61	1400	1.06466
																										62.62	81.1409	47.4531	40.9009	62.62	2.64575		62.62	2605.63	1368	15.1121
																										62.66	81.3164	47.4791	41.1487	62.66	0		62.66	2612.65	1371	7.1596
																										62.7	81.3169	47.5051	40.8417	62.7	4.3589		62.7	2612.67	1368	5.20915
																										62.74	81.3675	47.5311	40.4903	62.74	1.73205		62.74	2614.7	1378	-7.7413
																										62.78	81.118	47.5571	41.0865	62.78	3		62.78	2604.72	1365	0.30824
																										62.82	81.3186	47.5831	41.053	62.82	5.19615		62.82	2612.74	1358	8.35779
																										62.86	81.4192	47.6091	40.6363	62.86	4.3589		62.86	2616.77	1342	1.40733
																										62.9	81.6948	47.6351	40.2329	62.9	6.16441		62.9	2627.79	1357	18.4569
																										62.94	81.2954	47.6611	40.5166	62.94	4		62.94	2611.81	1342	16.5064
																										62.98	81.2459	47.6871	40.7162	62.98	5.56776		62.98	2609.84	1363	0.55597
																										63.02	80.9466	47.7131	40.9604	63.02	4.79583		63.02	2597.86	1365	7.60552
																										63.06	81.4223	47.7391	41.3373	63.06	3.60555		63.06	2616.89	1365	-3.34494
																										63.1	81.3979	47.7651	42.1794	63.1	3.60555		63.1	2615.92	1372	16.7046
																										63.14	81.1736	47.7911	42.1809	63.14	0		63.14	2606.94	1361	16.7557
																										63.18	81.3992	47.8171	42.0765	63.18	0		63.18	2615.97	1357	8.80684
																										63.22	81.6499	47.8431	42.7354	63.22	2.64575		63.22	2626	1373	24.858
																										63.26	81.4006	47.8691	42.444	63.26	3.31662		63.26	2616.02	1374	9.90907
																										63.3	81.5263	47.8951	41.6118	63.3	3.4641		63.3	2621.05	1372	9.96019
																										63.34	81.377	47.9211	41.5253	63.34	4.58258		63.34	2615.08	1371	14.0113
																										63.38	81.3278	47.9471	41.5399	63.38	4.58258		63.38	2613.11	1365	3.06242
																										63.42	81.4535	47.9731	41.541	63.42	4		63.42	2618.14	1371	11.1135
																										63.46	81.4292	47.9991	41.5524	63.46	3.4641		63.46	2617.17	1354	17.1647
																										63.5	81.43	48.0251	41.3648	63.5	3.60555		63.5	2617.2	1368	3.21577
																										63.54	81.1807	48.0511	41.3974	63.54	0		63.54	2607.23	1354	16.2669
																										63.58	81.2815	48.0771	41.1069	63.58	1.73205		63.58	2611.26	1349	-4.68095
																										63.62	81.1574	48.1031	40.6083	63.62	0		63.62	2606.29	1364	-5.62878
																										63.66	80.9332	48.1291	40.9265	63.66	0		63.66	2597.33	1374	10.4234
																										63.7	81.109	48.1551	41.214	63.7	2		63.7	2604.36	1368	10.4756
																										63.74	81.4098	48.1811	41.3481	63.74	0		63.74	2616.39	1359	15.5277
																										63.78	80.8356	48.2071	41.5818	63.78	2.64575		63.78	2593.42	1384	5.57989
																										63.82	81.5114	48.2331	41.0875	63.82	3		63.82	2620.46	1365	14.6321
																										63.86	81.1623	48.2591	40.8073	63.86	3.31662		63.86	2606.49	1368	-1.31577
																										63.9	81.2882	48.2851	40.8203	63.9	3.4641		63.9	2611.53	1373	14.7364
																										63.94	81.2141	48.3111	40.7424	63.94	4		63.94	2608.56	1372	8.78856
																										63.98	81.715	48.3371	40.8033	63.98	3.74166		63.98	2628.6	1374	6.84073
																										64.02	81.9659	48.3631	40.6713	64.02	4.47214		64.02	2638.64	1365	14.8934
																										64.06	81.8168	48.3891	41.1041	64.06	5.38516		64.06	2632.67	1385	25.9461
																										64.1	81.6677	48.4151	41.1647	64.1	4.58258		64.1	2626.71	1366	19.9988
																										64.14	81.5936	48.4411	40.7472	64.14	5		64.14	2623.75	1367	13.0515
																										64.18	81.7696	48.4671	40.4929	64.18	2.82843		64.18	2630.78	1367	6.1042
																										64.22	81.7706	48.4931	40.5535	64.22	2.64575		64.22	2630.82	1364	16.1569
																										64.26	81.1715	48.5191	41.0491	64.26	4		64.26	2606.86	1348	19.2096
																										64.3	80.9975	48.5451	40.6451	64.3	3.31662		64.3	2599.9	1368	7.26228
																										64.34	81.1485	48.5711	40.3769	64.34	4.12311		64.34	2605.94	1361	-2.68502
																										64.38	81.3494	48.5971	40.2396	64.38	4.58258		64.38	2613.98	1372	8.36767
																										64.42	81.3504	48.6231	40.5829	64.42	4.58258		64.42	2614.02	1362	17.4204
																										64.46	81.3015	48.6491	40.6071	64.46	4		64.46	2612.06	1357	6.47306
																										64.5	81.5025	48.6751	40.6495	64.5	0		64.5	2620.1	1352	-5.47425
																										64.54	81.2285	48.7011	40.4565	64.54	3		64.54	2609.14	1375	-12.4215
																										64.58	81.0546	48.7271	40.7713	64.58	0		64.58	2602.18	1413	19.6311
																										64.62	80.8806	48.7531	40.7855	64.62	2		64.62	2595.22	1416	5.68384
																										64.66	81.3566	48.7791	40.6511	64.66	0		64.66	2614.27	1411	5.73653
																										64.7	81.0077	48.8051	40.683	64.7	0		64.7	2600.31	1395	3.78922
																										64.74	81.0088	48.8311	40.931	64.74	0		64.74	2600.35	1399	2.84192
																										64.78	81.4349	48.8571	40.4251	64.78	0		64.78	2617.4	1400	10.8946
																										64.82	80.961	48.8831	40.7348	64.82	1.73205		64.82	2598.44	1399	6.94731
																										64.86	80.7621	48.9091	40.9196	64.86	1.73205		64.86	2590.48	1377	-7
																										64.9	80.9132	48.9351	41.3043	64.9	4.24264		64.9	2596.53	1365	-5.00983
																										64.94	81.1893	48.9611	41.4525	64.94	2.64575		64.94	2607.57	1367	7.98034
																										64.98	81.4404	48.9871	42.2073	64.98	4.89898		64.98	2617.62	1353	7.97051
																										65.02	81.3416	49.0131	41.6744	65.02	2		65.02	2613.66	1343	14.9607
																										65.06	80.9177	49.0391	42.6806	65.06	4.89898		65.06	2596.71	1351	-2.04916
																										65.1	81.1188	49.0651	42.8862	65.1	4.24264		65.1	2604.75	1363	9.94101
																										65.14	81.445	49.0911	42.5803	65.14	4.47214		65.14	2617.8	1350	26.9312
																										65.18	80.8711	49.1171	43.1119	65.18	1.41421		65.18	2594.85	1362	24.9214
																										65.22	81.1473	49.1431	43.1768	65.22	1.41421		65.22	2605.89	1355	6.91152
																										65.26	81.1985	49.1691	43.094	65.26	0		65.26	2607.94	1369	13.9017
																										65.3	80.7997	49.1951	42.8883	65.3	0		65.3	2591.99	1350	7.89185
																										65.34	80.9509	49.2211	42.7536	65.34	0		65.34	2598.03	1367	4.88257
																										65.38	81.177	49.2471	42.2675	65.38	0		65.38	2607.08	1344	12.8733
																										65.42	81.4032	49.2731	42.6144	65.42	1.41421		65.42	2616.13	1364	10.864
																										65.46	81.0544	49.2991	42.2269	65.46	0		65.46	2602.18	1366	19.8547
																										65.5	80.8056	49.3251	42.1669	65.5	3.4641		65.5	2592.23	1355	19.8455
																										65.54	81.2569	49.3511	41.8974	65.54	3.60555		65.54	2610.27	1351	15.8362
																										65.58	81.3831	49.3771	41.42	65.58	4.89898		65.58	2615.32	1363	-3.17309
																										65.62	81.5593	49.4031	42.6262	65.62	5.38516		65.62	2622.37	1362	11.8176
																										65.66	81.6856	49.4291	42.1733	65.66	5.09902		65.66	2627.42	1364	3.80835
																										65.7	81.3618	49.4551	42.6255	65.7	4.89898		65.7	2614.47	1369	16.7991
																										65.74	81.563	49.4811	43.432	65.74	4.89898		65.74	2622.52	1358	6.78979
																										65.78	81.0392	49.5071	42.8803	65.78	2		65.78	2601.57	1368	7.78134
																										65.82	80.9655	49.5331	43.6958	65.82	3.31662		65.82	2598.62	1350	1.77288
																										65.86	81.0918	49.5591	43.1261	65.86	0		65.86	2603.67	1354	7.76442
																										65.9	81.268	49.5851	43.0743	65.9	3.31662		65.9	2610.72	1348	13.756
																										65.94	81.4443	49.6111	43.5738	65.94	4.24264		65.94	2617.77	1355	6.7475
																										65.98	81.1955	49.6371	42.5451	65.98	3.74166		65.98	2607.82	1357	-3.26096
																										66.02	81.4718	49.6631	42.1045	66.02	5.38516		66.02	2618.87	1360	23.7306
																										66.06	81.423	49.6891	42.6461	66.06	4.24264		66.06	2616.92	1381	14.7221
																										66.1	81.1743	49.7151	42.5625	66.1	5.19615		66.1	2606.97	1363	21.7137
																										66.14	81.3506	49.7411	41.2723	66.14	5		66.14	2614.02	1375	23.7052
																										66.18	81.4519	49.7671	41.4071	66.18	5		66.18	2618.07	1382	18.6968
																										66.22	81.7281	49.7931	42.1673	66.22	4		66.22	2629.13	1375	8.68937
																										66.26	81.4544	49.8191	41.7299	66.26	5.56776		66.26	2618.18	1373	13.682
																										66.3	81.3557	49.8451	41.7605	66.3	5.38516		66.3	2614.23	1386	19.6746
																										66.34	80.957	49.8711	41.552	66.34	5		66.34	2598.28	1385	21.6672
																										66.38	81.8833	49.8971	41.4141	66.38	6.08276		66.38	2635.33	1378	30.6598
																										66.42	81.9596	49.9231	41.1259	66.42	5		66.42	2638.38	1365	19.6525
																										66.46	81.6858	49.9491	40.8844	66.46	5.38516		66.46	2627.43	1360	-2.35494
																										66.5	81.2371	49.9751	41.0037	66.5	3.60555		66.5	2609.49	1367	19.6377
																										66.54	81.3384	50.0011	40.7133	66.54	3.60555		66.54	2613.54	1373	10.6303
																										66.58	80.9647	50.0271	40.0263	66.58	1		66.58	2598.59	1348	17.6229
																										66.62	81.366	50.0531	40.745	66.62	0		66.62	2614.64	1369	24.6155
																										66.66	81.3923	50.0791	40.9878	66.66	3		66.66	2615.69	1362	11.6095
																										66.7	80.9936	50.1051	40.8864	66.7	4.24264		66.7	2599.74	1361	18.6034
																										66.74	81.4198	50.1311	40.4769	66.74	4.3589		66.74	2616.79	1356	23.5973
																										66.78	80.8961	50.1571	40.9933	66.78	3.87298		66.78	2595.85	1374	17.5913
																										66.82	81.0724	50.1831	41.3385	66.82	2.64575		66.82	2602.9	1347	16.5852
																										66.86	80.9237	50.2091	41.6186	66.86	0		66.86	2596.95	1367	20.5791
																										66.9	81.15	50.2351	41.935	66.9	11.1355		66.9	2606	1354	22.5731
																										66.94	80.9253	50.2611	42.1468	66.94	0		66.94	2597.01	1350	20.567
																										66.98	81.1257	50.2871	41.8779	66.98	0		66.98	2605.03	1350	15.561
																										67.02	81.151	50.3131	41.1836	67.02	1.73205		67.02	2606.04	1354	9.55488
																										67.06	81.2514	50.3391	40.7401	67.06	2.23607		67.06	2610.05	1359	19.5488
																										67.1	81.4267	50.3651	40.5606	67.1	2.64575		67.1	2617.07	1354	10.5443
																										67.14	81.277	50.3911	40.9117	67.14	0		67.14	2611.08	1350	16.5398
																										67.18	81.1774	50.4171	41.2498	67.18	0		67.18	2607.09	1355	2.53527
																										67.22	81.0527	50.4431	41.0284	67.22	0		67.22	2602.11	1355	7.53076
																										67.26	81.1031	50.4691	40.7314	67.26	0		67.26	2604.12	1353	-3.47376
																										67.3	80.7784	50.4951	40.3927	67.3	0		67.3	2591.14	1353	9.52173
																										67.34	80.9288	50.5211	40.6574	67.34	0		67.34	2597.15	1358	12.5172
																										67.38	81.1792	50.5471	41.0516	67.38	0		67.38	2607.17	1375	-3.48731
																										67.42	81.4295	50.5731	40.9981	67.42	3.31662		67.42	2617.18	1352	9.50818
																										67.46	80.9549	50.5991	41.3342	67.46	0		67.46	2598.19	1358	0.50366
																										67.5	81.2053	50.6251	41.6439	67.5	0		67.5	2608.21	1361	18.4992
																										67.54	81.1556	50.6511	41.6952	67.54	0		67.54	2606.23	1366	-10.5036
																										67.58	81.106	50.6771	42.518	67.58	2		67.58	2604.24	1376	12.4937
																										67.62	81.7064	50.7031	42.8306	67.62	3.87298		67.62	2628.26	1380	7.4909
																										67.66	81.3068	50.7291	41.9055	67.66	3.4641		67.66	2612.27	1379	1.48815
																										67.7	81.4322	50.7551	41.2121	67.7	6.08276		67.7	2617.29	1368	17.4854
																										67.74	81.5326	50.7811	41.1019	67.74	5.74456		67.74	2621.3	1367	2.48265
																										67.78	81.633	50.8071	41.2617	67.78	5.19615		67.78	2625.32	1369	-13.5201
																										67.82	80.7584	50.8331	41.3232	67.82	4.3589		67.82	2590.34	1363	20.4772
																										67.86	81.3088	50.8591	41.1674	67.86	3		67.86	2612.35	1368	5.4744
																										67.9	81.1343	50.8851	40.9465	67.9	3.4641		67.9	2605.37	1386	11.4717
																										67.94	81.7847	50.9111	40.8291	67.94	0		67.94	2631.39	1379	5.4689
																										67.98	81.3851	50.9371	40.3512	67.98	3.60555		67.98	2615.4	1372	-2.53188
																										68.02	81.1355	50.9631	40.367	68.02	1.73205		68.02	2605.42	1381	5.46734
																										68.06	80.961	50.9891	40.3777	68.06	3.16228		68.06	2598.44	1376	2.46656
																										68.1	81.6115	51.0151	41.1434	68.1	4.69042		68.1	2624.46	1374	12.4658
																										68.14	81.4869	51.0411	40.8544	68.14	3.60555		68.14	2619.48	1375	17.465
																										68.18	81.1874	51.0671	40.135	68.18	5.91608		68.18	2607.5	1377	21.4642
																										68.22	81.4629	51.0931	40.6731	68.22	2.64575		68.22	2618.51	1363	-7.53657
																										68.26	82.0883	51.1191	40.5009	68.26	5.19615		68.26	2643.53	1391	-1.53735
																										68.3	81.2888	51.1451	40.4132	68.3	0		68.3	2611.55	1383	-5.53813
																										68.34	81.4393	51.1711	40.6268	68.34	5.83095		68.34	2617.57	1384	10.4611
																										68.38	81.8648	51.1971	40.5647	68.38	3.16228		68.38	2634.59	1380	11.4603
																										68.42	81.8404	51.2231	40.755	68.42	5.65685		68.42	2633.61	1388	10.4617
																										68.46	81.6159	51.2491	40.9187	68.46	5.47723		68.46	2624.64	1380	16.463
																										68.5	82.0164	51.2751	40.5639	68.5	5.74456		68.5	2640.66	1375	6.46442
																										68.54	82.0169	51.3011	40.5206	68.54	6.32456		68.54	2640.68	1373	13.4658
																										68.58	81.6924	51.3271	40.6737	68.58	7.81025		68.58	2627.7	1374	9.46717
																										68.62	81.618	51.3531	40.4908	68.62	5.83095		68.62	2624.72	1369	12.4685
																										68.66	81.6686	51.3791	40.9299	68.66	5.83095		68.66	2626.74	1357	5.46992
																										68.7	81.5192	51.4051	40.7736	68.7	6		68.7	2620.77	1354	17.4713
																										68.74	81.7698	51.4311	41.0133	68.74	4.47214		68.74	2630.79	1352	11.4727
																										68.78	81.3704	51.4571	41.1713	68.78	3.87298		68.78	2614.81	1351	35.474
																										68.82	81.3959	51.4831	40.7589	68.82	3.31662		68.82	2615.84	1355	14.4754
																										68.86	81.1215	51.5091	40.7083	68.86	3.4641		68.86	2604.86	1359	15.4791
																										68.9	81.0222	51.5351	41.1703	68.9	2.64575		68.9	2600.89	1364	7.48281
																										68.94	81.0228	51.5611	41.3362	68.94	3.87298		68.94	2600.91	1369	23.4865
																										68.98	80.8735	51.5871	41.7152	68.98	0		68.98	2594.94	1359	33.4902
																										69.02	81.0491	51.6131	41.5881	69.02	3.16228		69.02	2601.96	1362	27.4939
																										69.06	81.1248	51.6391	40.6404	69.06	2.23607		69.06	2604.99	1373	7.49762
																										69.1	81.4004	51.6651	41.5754	69.1	4.89898		69.1	2616.02	1347	6.50132
																										69.14	81.3761	51.6911	40.3301	69.14	2		69.14	2615.04	1364	1.50502
																										69.18	81.3268	51.7171	40.9058	69.18	4.47214		69.18	2613.07	1369	20.5087
																										69.22	81.2275	51.7431	41.1653	69.22	3.87298		69.22	2609.1	1377	26.5124
																										69.26	81.1032	51.7691	40.7414	69.26	4.47214		69.26	2604.13	1408	9.51612
																										69.3	81.3039	51.7951	40.3395	69.3	3.87298		69.3	2612.16	1443	3.52231
																										69.34	81.5296	51.8211	41.1797	69.34	2.64575		69.34	2621.19	1483	7.52849
																										69.38	81.1304	51.8471	40.1959	69.38	0		69.38	2605.21	1439	4.53468
																										69.42	81.1061	51.8731	40.9921	69.42	2.82843		69.42	2604.24	1398	8.54086
																										69.46	80.8569	51.8991	40.6814	69.46	0		69.46	2594.28	1410	8.54705
																										69.5	81.0577	51.9251	40.652	69.5	0		69.5	2602.31	1395	1.55323
																										69.54	81.3335	51.9511	40.727	69.54	0		69.54	2613.34	1389	5.55942
																										69.58	80.9593	51.9771	40.7422	69.58	0		69.58	2598.37	1393	-0.4344
																										69.62	80.9351	52.0031	41.0972	69.62	0		69.62	2597.4	1374	5.57179
																										69.66	81.0859	52.0291	40.5063	69.66	0		69.66	2603.43	1371	5.57798
																										69.7	81.0367	52.0551	40.6876	69.7	0		69.7	2601.47	1368	-4.41584
																										69.74	81.1125	52.0811	40.7113	69.74	1.41421		69.74	2604.5	1341	7.59297
																										69.78	81.4134	52.1071	40.6555	69.78	0		69.78	2616.54	1349	13.6018
																										69.82	81.1893	52.1331	40.9733	69.82	3.87298		69.82	2607.57	1355	17.6106
																										69.86	81.5152	52.1591	40.7919	69.86	3.31662		69.86	2620.61	1354	1.61941
																										69.9	81.216	52.1851	40.3335	69.9	4.24264		69.9	2608.64	1363	5.62822
																										69.94	81.2919	52.2111	40.3558	69.94	5		69.94	2611.68	1377	8.63704
																										69.98	81.3178	52.2371	40.6322	69.98	3.87298		69.98	2612.71	1367	0.64585
																										70.02	80.9688	52.2631	40.7597	70.02	3		70.02	2598.75	1379	29.6547
																										70.06	81.2447	52.2891	41.2584	70.06	4		70.06	2609.79	1366	2.66347
																										70.1	80.9707	52.3151	40.5548	70.1	0		70.1	2598.83	1355	-0.32771
																										70.14	81.3216	52.3411	40.8219	70.14	2.23607		70.14	2612.87	1357	7.6811
																										70.18	81.2726	52.3671	41.0461	70.18	0		70.18	2610.9	1357	16.6927
																										70.22	81.0986	52.3931	41.439	70.22	2		70.22	2603.94	1364	8.70423
																										70.26	81.1995	52.4191	41.3543	70.26	1.73205		70.26	2607.98	1365	-1.2842
																										70.3	80.9256	52.4451	41.2449	70.3	2.82843		70.3	2597.02	1358	7.72737
																										70.34	81.1266	52.4711	41.3239	70.34	3.60555		70.34	2605.06	1355	-0.26107
																										70.38	80.9777	52.4971	41.1935	70.38	4.24264		70.38	2599.11	1351	26.7505
																										70.42	81.2287	52.5231	40.8808	70.42	1.41421		70.42	2609.15	1359	-0.23793
																										70.46	80.7048	52.5491	40.7798	70.46	2.82843		70.46	2588.19	1381	13.7736
																										70.5	81.4058	52.5751	40.7728	70.5	0		70.5	2616.23	1395	19.7852
																										70.54	81.0319	52.6011	40.6482	70.54	0		70.54	2601.27	1412	23.7968
																										70.58	81.058	52.6271	40.662	70.58	0		70.58	2602.32	1385	12.8083
																										70.62	80.7591	52.6531	40.7811	70.62	0		70.62	2590.37	1380	10.8228
																										70.66	81.2103	52.6791	40.5238	70.66	0		70.66	2608.41	1387	10.8372
																										70.7	81.1364	52.7051	40.5807	70.7	4.3589		70.7	2605.46	1386	11.8516
																										70.74	81.2625	52.7311	40.5142	70.74	0		70.74	2610.5	1355	28.8661
																										70.78	81.2387	52.7571	40.5588	70.78	4		70.78	2609.55	1376	26.8805
																										70.82	81.0148	52.7831	40.945	70.82	0		70.82	2600.59	1364	19.8949
																										70.86	81.266	52.8091	40.5192	70.86	2		70.86	2610.64	1363	47.9094
																										70.9	81.2422	52.8351	40.5065	70.9	0		70.9	2609.69	1370	42.9238
																										70.94	81.2435	52.8611	40.4159	70.94	0		70.94	2609.74	1365	42.9382
																										70.98	81.0697	52.8871	40.2976	70.98	3		70.98	2602.79	1363	19.9527
																										71.02	81.0209	52.9131	40.503	71.02	0		71.02	2600.84	1355	33.9671
																										71.06	81.1721	52.9391	40.64	71.06	5.19615		71.06	2606.89	1362	44.9845
																										71.1	80.9484	52.9651	40.6516	71.1	4.3589		71.1	2597.93	1346	35.0019
																										71.14	81.1247	52.9911	40.7241	71.14	4.58258		71.14	2604.99	1372	47.0193
																										71.18	81.226	53.0171	40.9244	71.18	5.09902		71.18	2609.04	1358	30.0367
																										71.22	80.9523	53.0431	40.8462	71.22	4.3589		71.22	2598.09	1363	33.0541
																										71.26	80.9536	53.0691	40.2899	71.26	3.60555		71.26	2598.14	1352	41.0715
																										71.3	81.2049	53.0951	40.2153	71.3	5.19615		71.3	2608.2	1351	33.0889
																										71.34	81.0812	53.1211	40.3509	71.34	4.24264		71.34	2603.25	1354	41.1063
																										71.38	81.2575	53.1471	40.3684	71.38	2.23607		71.38	2610.3	1360	38.1236
																										71.42	80.9089	53.1731	40.4884	71.42	1.41421		71.42	2596.36	1374	46.141
																										71.46	80.9103	53.1991	40.5997	71.46	0		71.46	2596.41	1364	29.1584
																										71.5	80.6117	53.2251	40.451	71.5	0		71.5	2584.47	1361	26.1789
																										71.54	81.2881	53.2511	40.2803	71.54	0		71.54	2611.53	1347	19.1993
																										71.58	81.6645	53.2771	40.2215	71.58	2		71.58	2626.58	1373	41.2198
																										71.62	80.9659	53.3031	40.5286	71.62	0		71.62	2598.64	1348	7.2402
																										71.66	81.0673	53.3291	40.9333	71.66	4.89898		71.66	2602.69	1356	9.26063
																										71.7	81.2938	53.3551	40.8674	71.7	4.79583		71.7	2611.75	1351	17.2811
																										71.74	81.3953	53.3811	40.5662	71.74	4		71.74	2615.81	1362	11.3015
																										71.78	81.4718	53.4071	40.1643	71.78	5.74456		71.78	2618.87	1362	20.322
																										71.82	81.5733	53.4331	40.4427	71.82	5.65685		71.82	2622.93	1360	7.34238
																										71.86	81.1247	53.4591	40.8107	71.86	5.2915		71.86	2604.99	1351	13.3628
																										71.9	81.2762	53.4851	40.6779	71.9	5.09902		71.9	2611.05	1350	3.38326
																										71.94	81.2027	53.5111	40.9788	71.94	4		71.94	2608.11	1349	8.4068
																										71.98	81.3042	53.5371	41.3134	71.98	4.24264		71.98	2612.17	1357	-11.5696
																										72.02	81.3808	53.5631	41.5625	72.02	6.08276		72.02	2615.23	1353	13.4539
																										72.06	81.0324	53.5891	41.6533	72.06	4.24264		72.06	2601.29	1356	4.47743
																										72.1	81.3339	53.6151	41.2823	72.1	5.65685		72.1	2613.36	1359	6.50098
																										72.14	81.1605	53.6411	41.0941	72.14	4.24264		72.14	2606.42	1358	-0.47548
																										72.18	81.0871	53.6671	41.1038	72.18	6		72.18	2603.48	1363	17.5481
																										72.22	81.4886	53.6931	40.9541	72.22	4.3589		72.22	2619.54	1375	14.5716
																										72.26	81.1153	53.7191	41.0603	72.26	5.09902		72.26	2604.61	1353	1.59515
																										72.3	81.4669	53.7451	40.9974	72.3	1.41421		72.3	2618.68	1344	14.6187
																										72.34	81.4435	53.7711	40.8332	72.34	1.73205		72.34	2617.74	1351	7.64223
																										72.38	81.2952	53.7971	40.6521	72.38	3.4641		72.38	2611.81	1358	16.6689
																										72.42	81.2468	53.8231	40.7188	72.42	0		72.42	2609.87	1350	9.69562
																										72.46	81.2735	53.8491	40.7914	72.46	2.23607		72.46	2610.94	1377	17.7223
																										72.5	81.3251	53.8751	41.0613	72.5	4.47214		72.5	2613	1360	0.74901
																										72.54	81.2768	53.9011	41.0414	72.54	3		72.54	2611.07	1351	6.7757
																										72.58	80.9535	53.9271	41.0496	72.58	4.24264		72.58	2598.14	1357	4.80239
																										72.62	81.3552	53.9531	41.44	72.62	3.16228		72.62	2614.21	1346	1.82909
																										72.66	81.132	53.9791	40.7102	72.66	3.16228		72.66	2605.28	1349	6.85578
																										72.7	81.5337	54.0051	41.021	72.7	3.60555		72.7	2621.35	1345	-6.11752
																										72.74	81.0854	54.0311	41.2122	72.74	4.12311		72.74	2603.41	1346	7.90917
																										72.78	81.3621	54.0571	41.2935	72.78	3.16228		72.78	2614.48	1354	-2.06414
																										72.82	81.2639	54.0831	41.7218	72.82	0		72.82	2610.55	1363	1.96573
																										72.86	81.2406	54.1091	42.0514	72.86	4.12311		72.86	2609.63	1348	4.9956
																										72.9	80.9174	54.1351	42.0529	72.9	2.44949		72.9	2596.7	1359	10.0255
																										72.94	81.0442	54.1611	43.4013	72.94	4.69042		72.94	2601.77	1356	7.05534
																										72.98	81.246	54.1871	43.1738	72.98	2.64575		72.98	2609.84	1357	-0.91479
																										73.02	81.2228	54.2131	42.5718	73.02	2		73.02	2608.91	1355	-4.88492
																										73.06	80.8745	54.2391	42.474	73.06	4		73.06	2594.98	1349	3.14495
																										73.1	81.5514	54.2651	42.0598	73.1	2.82843		73.1	2622.06	1341	6.17482
																										73.14	81.5032	54.2911	42.8193	73.14	2.82843		73.14	2620.13	1352	4.20469
																										73.18	81.1801	54.3171	43.2819	73.18	1.41421		73.18	2607.2	1350	-7.76544
																										73.22	81.0819	54.3431	43.757	73.22	0		73.22	2603.28	1348	8.26442
																										73.26	81.4587	54.3691	43.0429	73.26	1		73.26	2618.35	1347	-0.70252
																										73.3	81.1356	54.3951	42.6393	73.3	2		73.3	2605.42	1351	11.3305
																										73.34	80.9624	54.4211	42.8692	73.34	3.4641		73.34	2598.5	1354	-0.63642
																										73.38	80.7143	54.4471	42.197	73.38	4.58258		73.38	2588.57	1355	15.3966
																										73.42	81.6162	54.4731	43.1753	73.42	4.12311		73.42	2624.65	1353	13.4297
																										73.46	81.1431	54.4991	42.1021	73.46	3.60555		73.46	2605.72	1344	16.4627
																										73.5	80.87	54.5251	42.5845	73.5	2.64575		73.5	2594.8	1355	19.4958
																										73.54	81.2719	54.5511	43.2399	73.54	0		73.54	2610.88	1351	16.5288
																										73.58	80.9488	54.5771	42.4148	73.58	3.31662		73.58	2597.95	1351	-6.43812
																										73.62	81.1757	54.6031	42.9753	73.62	0		73.62	2607.03	1350	-3.40507
																										73.66	81.1776	54.6291	41.6871	73.66	3.16228		73.66	2607.11	1337	20.628
																										73.7	81.2546	54.6551	42.0603	73.7	2.23607		73.7	2610.18	1349	7.6642
																										73.74	81.4815	54.6811	42.437	73.74	3		73.74	2619.26	1357	10.7004
																										73.78	81.1585	54.7071	42.5118	73.78	3.4641		73.78	2606.34	1356	-1.26337
																										73.82	81.4854	54.7331	42.7981	73.82	2		73.82	2619.42	1344	15.7729
																										73.86	81.1624	54.7591	42.7903	73.86	1		73.86	2606.49	1344	12.8091
																										73.9	81.2643	54.7851	42.2468	73.9	3		73.9	2610.57	1349	1.84528
																										73.94	81.3913	54.8111	42.5805	73.94	0		73.94	2615.65	1344	14.8815
																										73.98	81.1683	54.8371	41.5648	73.98	3.4641		73.98	2606.73	1344	5.91771
																										74.02	81.2453	54.8631	41.6805	74.02	2		74.02	2609.81	1349	9.95393
																										74.06	81.3473	54.8891	41.7651	74.06	3.16228		74.06	2613.89	1343	2.99014
																										74.1	81.3742	54.9151	41.4323	74.1	4.3589		74.1	2614.97	1350	3.02636
																										74.14	81.4262	54.9411	40.5893	74.14	1.73205		74.14	2617.05	1369	1.0657
																										74.18	81.2782	54.9671	40.8512	74.18	4.3589		74.18	2611.13	1350	5.10504
																										74.22	81.0302	54.9931	41.1519	74.22	2.23607		74.22	2601.21	1353	4.14439
																										74.26	81.3323	55.0191	40.9847	74.26	4.89898		74.26	2613.29	1357	16.1837
																										74.3	81.6593	55.0451	41.1369	74.3	3.87298		74.3	2626.37	1350	5.22307
																										74.34	81.6113	55.0711	40.8649	74.34	5.74456		74.34	2624.45	1350	-5.73759
																										74.38	81.1633	55.0971	41.1492	74.38	5.19615		74.38	2606.53	1346	-5.69824
																										74.42	81.5153	55.1231	41.3019	74.42	5.09902		74.42	2620.61	1357	13.3411
																										74.46	81.2673	55.1491	42.2458	74.46	5.56776		74.46	2610.69	1370	15.3804
																										74.5	81.5444	55.1751	42.0979	74.5	0		74.5	2621.78	1349	2.41978
																										74.54	81.3964	55.2011	42.4274	74.54	1.73205		74.54	2615.86	1354	-4.54087
																										74.58	81.4735	55.2271	41.9548	74.58	0		74.58	2618.94	1360	3.50153
																										74.62	81.0005	55.2531	41.5419	74.62	2.44949		74.62	2600.02	1359	19.5439
																										74.66	81.4275	55.2791	41.2829	74.66	0		74.66	2617.1	1341	2.58635
																										74.7	81.1796	55.3051	41.2112	74.7	3.74166		74.7	2607.18	1350	-0.37125
																										74.74	81.8566	55.3311	41.6611	74.74	3.60555		74.74	2634.27	1353	-4.32884
																										74.78	81.0587	55.3571	41.8169	74.78	4.3589		74.78	2602.35	1350	7.71356
																										74.82	81.1608	55.3831	41.2006	74.82	5		74.82	2606.43	1352	1.75597
																										74.86	81.0128	55.4091	40.8219	74.86	3.74166		74.86	2600.51	1337	12.7984
																										74.9	81.5899	55.4351	40.8938	74.9	4		74.9	2623.59	1339	17.8408
																										74.94	81.2169	55.4611	41.1831	74.94	2.44949		74.94	2608.68	1336	11.8832
																										74.98	81.319	55.4871	40.9606	74.98	2.23607		74.98	2612.76	1346	13.9256
																										75.02	81.3461	55.5131	40.5704	75.02	1.73205		75.02	2613.84	1354	12.971
																										75.06	80.9981	55.5391	40.521	75.06	0		75.06	2599.92	1353	23.0164
																										75.1	80.8252	55.5651	40.7287	75.1	0		75.1	2593.01	1355	5.06175
																										75.14	81.2273	55.5911	40.8885	75.14	2.64575		75.14	2609.09	1349	8.10713
																										75.18	81.2043	55.6171	40.6532	75.18	2.23607		75.18	2608.17	1362	5.15251
																										75.22	81.3064	55.6431	40.6741	75.22	1.73205		75.22	2612.26	1341	20.1979
																										75.26	81.0585	55.6691	40.7484	75.26	4.12311		75.26	2602.34	1347	9.24328
																										75.3	80.8605	55.6951	40.8859	75.3	4.58258		75.3	2594.42	1349	25.2887
																										75.34	81.5126	55.7211	40.6593	75.34	4.79583		75.34	2620.5	1357	31.3341
																										75.38	80.8647	55.7471	40.7282	75.38	6.08276		75.38	2594.59	1359	25.3794
																										75.42	81.3667	55.7731	41.2093	75.42	4.24264		75.42	2614.67	1375	24.4248
																										75.46	81.0688	55.7991	41.236	75.46	5.19615		75.46	2602.75	1359	13.4731
																										75.5	81.2709	55.8251	41.1604	75.5	0		75.5	2610.83	1343	21.5213
																										75.54	81.0979	55.8511	41.1269	75.54	3.31662		75.54	2603.92	1346	18.5696
																										75.58	80.9	55.8771	40.6992	75.58	0		75.58	2596	1348	16.6178
																										75.62	80.8015	55.9031	40.8943	75.62	0		75.62	2592.06	1353	20.6661
																										75.66	81.103	55.9291	41.268	75.66	0		75.66	2604.12	1350	24.7143
																										75.7	81.3795	55.9551	41.2569	75.7	0		75.7	2615.18	1342	26.7626
																										75.74	81.131	55.9811	41.4806	75.74	4.12311		75.74	2605.24	1344	32.8108
																										75.78	81.1075	56.0071	41.3717	75.78	3.87298		75.78	2604.3	1354	14.8591
																										75.82	80.9839	56.0331	41.1355	75.82	4.24264		75.82	2599.36	1345	20.9073
																										75.86	80.9604	56.0591	40.7192	75.86	3		75.86	2598.42	1337	14.9556
																										75.9	81.2619	56.0851	40.5825	75.9	3.31662		75.9	2610.48	1351	8.00654
																										75.94	80.7134	56.1111	40.4076	75.94	3.87298		75.94	2588.54	1353	7.05752
																										75.98	81.1399	56.1371	40.1288	75.98	3.16228		75.98	2605.6	1349	4.10849
																										76.02	81.4914	56.1631	40.7286	76.02	4.79583		76.02	2619.66	1370	14.1595
																										76.06	80.9429	56.1891	40.9182	76.06	4		76.06	2597.72	1366	21.2105
																										76.1	81.2444	56.2151	40.6214	76.1	4.3589		76.1	2609.78	1339	16.2614
																										76.14	81.1209	56.2411	40.2902	76.14	2.64575		76.14	2604.84	1342	8.31241
																										76.18	81.2474	56.2671	40.6018	76.18	1.41421		76.18	2609.9	1355	8.36339
																										76.22	80.8739	56.2931	40.9323	76.22	1.73205		76.22	2594.96	1357	9.41436
																										76.26	81.0254	56.3191	40.5172	76.26	2.82843		76.26	2601.02	1349	4.46534
																										76.3	81.4269	56.3451	40.5562	76.3	3.87298		76.3	2617.08	1345	18.5163
																										76.34	81.2784	56.3711	41.2217	76.34	3.60555		76.34	2611.14	1359	12.5699
																										76.38	81.1299	56.3971	41.0855	76.38	3.60555		76.38	2605.2	1362	11.6234
																										76.42	81.0314	56.4231	40.8623	76.42	3.87298		76.42	2601.26	1357	14.677
																										76.46	81.1579	56.4491	41.0328	76.46	3.74166		76.46	2606.32	1341	1.73051
																										76.5	81.0844	56.4751	41.0123	76.5	2.44949		76.5	2603.38	1346	8.78406
																										76.54	81.2859	56.5011	40.9945	76.54	3.16228		76.54	2611.44	1362	-6.1624
																										76.58	81.4374	56.5271	41.0221	76.58	0		76.58	2617.5	1345	8.89115
																										76.62	81.0889	56.5531	41.4368	76.62	1.41421		76.62	2603.56	1352	3.9447
																										76.66	81.1154	56.5791	41.1048	76.66	2.23607		76.66	2604.62	1348	4.99824
																										76.7	81.4419	56.6051	41.0918	76.7	2.23607		76.7	2617.68	1362	13.0518
																										76.74	81.4185	56.6311	40.8661	76.74	3.4641		76.74	2616.74	1355	27.1053
																										76.78	81.37	56.6571	40.8152	76.78	3.16228		76.78	2614.8	1352	19.1613
																										76.82	81.4215	56.6831	40.8576	76.82	5.74456		76.82	2616.86	1350	8.2172
																										76.86	81.323	56.7091	41.0991	76.86	4.24264		76.86	2612.92	1343	8.27313
																										76.9	81.3745	56.7351	41.0696	76.9	5.83095		76.9	2614.98	1346	-1.67094
																										76.94	81.601	56.7611	40.7618	76.94	4.89898		76.94	2624.04	1357	18.385
																										76.98	81.5525	56.7871	40.8682	76.98	6.55744		76.98	2622.1	1354	7.44092
																										77.02	81.3791	56.8131	40.9639	77.02	4.3589		77.02	2615.16	1353	8.49685
																										77.06	81.5056	56.8391	41.3388	77.06	5.09902		77.06	2620.22	1339	6.55278
																										77.1	81.4071	56.8651	40.9807	77.1	3		77.1	2616.28	1342	-1.39129
																										77.14	80.8586	56.8911	41.1464	77.14	4.47214		77.14	2594.35	1333	1.66464
																										77.18	80.7852	56.9171	41.8045	77.18	0		77.18	2591.41	1355	13.7206
																										77.22	81.4617	56.9431	41.4132	77.22	3.4641		77.22	2618.47	1341	12.7787
																										77.26	81.4882	56.9691	41.4315	77.26	0		77.26	2619.53	1363	-0.16321
																										77.3	81.0647	56.9951	41.2211	77.3	4.12311		77.3	2602.59	1376	8.8949
																										77.34	81.0663	57.0211	41.9275	77.34	0		77.34	2602.65	1350	17.953
																										77.38	81.3678	57.0471	41.7386	77.38	4.58258		77.38	2614.71	1353	6.01111
																										77.42	80.9193	57.0731	41.6821	77.42	3.31662		77.42	2596.77	1362	9.06922
																										77.46	81.1458	57.0991	42.0115	77.46	4.24264		77.46	2605.83	1345	17.1273
																										77.5	81.1974	57.1251	40.947	77.5	3.87298		77.5	2607.9	1365	-7.81457
																										77.54	81.1739	57.1511	41.298	77.54	4.89898		77.54	2606.96	1356	8.24354
																										77.58	81.6255	57.1771	40.8338	77.58	3.60555		77.58	2625.02	1355	27.3016
																										77.62	81.152	57.2031	41.2238	77.62	0		77.62	2606.08	1347	9.35976
																										77.66	81.3035	57.2291	40.7665	77.66	0		77.66	2612.14	1342	19.4198
																										77.7	80.8801	57.2551	40.9342	77.7	0		77.7	2595.2	1333	7.47987
																										77.74	81.2066	57.2811	40.5462	77.74	0		77.74	2608.26	1338	13.5399
																										77.78	81.2831	57.3071	40.9484	77.78	2		77.78	2611.33	1340	20.6
																										77.82	80.8347	57.3331	41.0839	77.82	0		77.82	2593.39	1335	-3.33996
																										77.86	81.3112	57.3591	41.7685	77.86	3.74166		77.86	2612.45	1358	9.7201
																										77.9	81.3628	57.3851	42.0417	77.9	2.64575		77.9	2614.51	1339	19.7802
																										77.94	80.9893	57.4111	41.7429	77.94	2		77.94	2599.57	1345	6.84021
																										77.98	81.1409	57.4371	41.7521	77.98	2.23607		77.98	2605.63	1345	6.90027
																										78.02	81.2674	57.4631	41.609	78.02	0		78.02	2610.7	1340	25.9603
																										78.06	81.0439	57.4891	41.2837	78.06	2.44949		78.06	2601.76	1335	14.0204
																										78.1	81.2455	57.5151	41.3746	78.1	0		78.1	2609.82	1330	15.0821
																										78.14	81.422	57.5411	41.5899	78.14	4		78.14	2616.88	1337	19.1439
																										78.18	80.9986	57.5671	41.5309	78.18	1.41421		78.18	2599.94	1342	12.2057
																										78.22	81.2751	57.5931	42.4084	78.22	3.74166		78.22	2611.01	1345	22.2674
																										78.26	81.5767	57.6191	42.8406	78.26	0		78.26	2623.07	1339	16.3292
																										78.3	81.4032	57.6451	42.0716	78.3	0		78.3	2616.13	1360	3.39095
																										78.34	81.4798	57.6711	42.6572	78.34	0		78.34	2619.19	1364	7.45271
																										78.38	80.9064	57.6971	42.4564	78.38	0		78.38	2596.25	1358	10.5145
																										78.42	81.1329	57.7231	41.7392	78.42	1.73205		78.42	2605.32	1359	1.57623
																										78.46	81.1345	57.7491	41.5402	78.46	3.4641		78.46	2605.38	1349	-5.36201
																										78.5	81.461	57.7751	41.2493	78.5	1		78.5	2618.44	1357	8.69975
																										78.54	81.0376	57.8011	41.6059	78.54	3.74166		78.54	2601.5	1348	10.763
																										78.58	81.2391	57.8271	41.617	78.58	3.16228		78.58	2609.57	1352	2.82615
																										78.62	81.1407	57.8531	41.2944	78.62	2		78.62	2605.63	1351	9.88936
																										78.66	80.9422	57.8791	40.5972	78.66	4.69042		78.66	2597.69	1344	-5.04744
																										78.7	81.1938	57.9051	40.6966	78.7	0		78.7	2607.75	1346	3.01576
																										78.74	81.0954	57.9311	40.7534	78.74	4.12311		78.74	2603.81	1349	-5.92104
																										78.78	81.4719	57.9571	41.078	78.78	3.16228		78.78	2618.88	1347	4.14216
																										78.82	81.2985	57.9831	40.9857	78.82	0		78.82	2611.94	1337	18.2054
																										78.86	81.3	58.0091	41.0445	78.86	3.74166		78.86	2612	1351	-5.73143
																										78.9	81.2766	58.0351	40.9274	78.9	0		78.9	2611.06	1352	8.33177
																										78.94	81.3281	58.0611	41.2154	78.94	1.73205		78.94	2613.13	1350	10.395
																										78.98	81.1547	58.0871	41.3596	78.98	3.4641		78.98	2606.19	1341	6.45934
																										79.02	80.9063	58.1131	41.1968	79.02	4.24264		79.02	2596.25	1343	6.52371
																										79.06	81.2578	58.1391	41.6014	79.06	5.09902		79.06	2610.31	1330	6.58808
																										79.1	81.4844	58.1651	41.3873	79.1	4		79.1	2619.38	1355	4.65245
																										79.14	81.511	58.1911	41.1096	79.14	5.65685		79.14	2620.44	1347	5.71682
																										79.18	81.2125	58.2171	41.405	79.18	3		79.18	2608.5	1345	1.78118
																										79.22	81.3391	58.2431	41.3209	79.22	3.4641		79.22	2613.56	1339	8.84555
																										79.26	81.2156	58.2691	41.2957	79.26	2.23607		79.26	2608.63	1340	11.9099
																										79.3	81.2172	58.2951	41.3743	79.3	4		79.3	2608.69	1348	10.9743
																										79.34	81.0938	58.3211	41.5367	79.34	3.60555		79.34	2603.75	1349	11.0387
																										79.38	81.3703	58.3471	42.1775	79.38	5.56776		79.38	2614.81	1336	5.10303
																										79.42	81.1219	58.3731	42.6913	79.42	5.74456		79.42	2604.88	1336	-6.83172
																										79.46	80.9484	58.3991	44.0841	79.46	4.69042		79.46	2597.94	1340	2.23353
																										79.5	81.05	58.4251	45.6574	79.5	5.09902		79.5	2602	1336	8.29878
																										79.54	80.8012	58.4511	45.0778	79.54	3.16228		79.54	2592.05	1357	14.364
																										79.58	81.3275	58.4771	43.3624	79.58	0		79.58	2613.1	1343	9.42928
																										79.62	81.1287	58.5031	42.366	79.62	4.24264		79.62	2605.15	1345	14.4945
																										79.66	81.255	58.5291	42.2687	79.66	2.44949		79.66	2610.2	1350	10.5598
																										79.7	81.3312	58.5551	43.0425	79.7	5.91608		79.7	2613.25	1348	15.625
																										79.74	81.3825	58.5811	43.1435	79.74	4		79.74	2615.3	1343	20.6903
																										79.78	81.2337	58.6071	42.1166	79.78	5.74456		79.78	2609.35	1340	0.75553
																										79.82	81.01	58.6331	41.7527	79.82	2.44949		79.82	2600.4	1351	8.82078
																										79.86	80.8612	58.6591	41.5062	79.86	4.12311		79.86	2594.45	1351	5.88662
																										79.9	81.1124	58.6851	41.0375	79.9	0		79.9	2604.5	1355	18.9525
																										79.94	80.9887	58.7111	40.918	79.94	0		79.94	2599.55	1338	14.0183
																										79.98	81.2399	58.7371	40.9153	79.98	0		79.98	2609.6	1348	27.0841
																										80.02	81.1912	58.7631	41.0382	80.02	0		80.02	2607.65	1334	22.15
																										80.06	81.0424	58.7891	41.4518	80.06	3.4641		80.06	2601.7	1348	18.2158
																										80.1	81.3687	58.8151	41.5543	80.1	3		80.1	2614.75	1347	12.2817
																										80.14	81.0199	58.8411	41.5401	80.14	4.89898		80.14	2600.8	1350	37.3475
																										80.18	81.4462	58.8671	42.2535	80.18	3.87298		80.18	2617.85	1353	20.4133
																										80.22	81.3724	58.8931	41.8794	80.22	5		80.22	2614.9	1348	15.4792
																										80.26	81.4487	58.9191	41.5621	80.26	3.31662		80.26	2617.95	1358	7.54502
																										80.3	81.0249	58.9451	42.2994	80.3	3.31662		80.3	2601	1347	17.6112
																										80.34	81.0262	58.9711	42.9207	80.34	0		80.34	2601.05	1341	20.6773
																										80.38	81.5774	58.9971	42.8214	80.38	0		80.38	2623.1	1347	22.7434
																										80.42	81.1287	59.0231	43.8703	80.42	0		80.42	2605.15	1367	10.8096
																										80.46	81.155	59.0491	44.3072	80.46	0		80.46	2606.2	1351	9.8757
																										80.5	81.4312	59.0751	43.9653	80.5	0		80.5	2617.25	1356	11.9418
																										80.54	81.1325	59.1011	43.5071	80.54	2.64575		80.54	2605.3	1354	5.00797
																										80.58	81.2587	59.1271	43.3578	80.58	2.64575		80.58	2610.35	1355	9.07411
																										80.62	81.285	59.1531	43.9733	80.62	3.4641		80.62	2611.4	1354	8.14024
																										80.66	81.0113	59.1791	44.1058	80.66	3.87298		80.66	2600.45	1358	14.2064
																										80.7	81.2375	59.2051	44.3486	80.7	2.82843		80.7	2609.5	1359	11.2725
																										80.74	81.0888	59.2311	44.3157	80.74	6.08276		80.74	2603.55	1346	14.3386
																										80.78	81.315	59.2571	44.3289	80.78	4		80.78	2612.6	1353	2.40478
																										80.82	81.1413	59.2831	44.684	80.82	3.31662		80.82	2605.65	1346	15.4709
																										80.86	81.2176	59.3091	44.1468	80.86	3.4641		80.86	2608.7	1354	-3.46295
																										80.9	81.5188	59.3351	44.46	80.9	0		80.9	2620.75	1352	2.60319
																										80.94	80.9701	59.3611	44.1981	80.94	3.4641		80.94	2598.8	1357	15.6693
																										80.98	80.8214	59.3871	42.9662	80.98	3.16228		80.98	2592.85	1339	3.73546
																										81.02	81.7226	59.4131	43.8748	81.02	3		81.02	2628.91	1346	-0.19841
																										81.06	80.9989	59.4391	43.1829	81.06	4.47214		81.06	2599.96	1340	2.86773
																										81.1	81.2752	59.4651	43.3827	81.1	3		81.1	2611.01	1356	-4.06614
																										81.14	81.6265	59.4911	43.4127	81.14	4.89898		81.14	2625.06	1356	1
																										81.18	81.3777	59.5171	43.3822	81.18	4.12311		81.18	2615.11	1342	1.0417
																										81.22	81.304	59.5431	42.8693	81.22	5.09902		81.22	2612.16	1347	5.0834
																										81.26	81.3803	59.5691	42.4605	81.26	4.89898		81.26	2615.21	1342	6.1251
																										81.3	81.1815	59.5951	41.8869	81.3	5.38516		81.3	2607.26	1338	10.1668
																										81.34	81.2328	59.6211	41.8196	81.34	4.12311		81.34	2609.31	1334	12.2085
																										81.38	80.8841	59.6471	42.0093	81.38	6		81.38	2595.36	1343	12.2502
																										81.42	81.3104	59.6731	41.4294	81.42	3.16228		81.42	2612.41	1332	10.2919
																										81.46	81.1116	59.6991	41.5024	81.46	4.89898		81.46	2604.47	1346	3.3336
																										81.5	81.1379	59.7251	40.8152	81.5	2.23607		81.5	2605.52	1330	8.3753
																										81.54	81.0392	59.7511	41.2157	81.54	0		81.54	2601.57	1335	-1.583
																										81.58	81.2155	59.7771	40.6088	81.58	0		81.58	2608.62	1341	5.45871
																										81.62	81.3168	59.8031	40.9088	81.62	0		81.62	2612.67	1347	3.501
																										81.66	81.043	59.8291	40.9091	81.66	0		81.66	2601.72	1330	14.5433
																										81.7	81.0443	59.8551	40.9833	81.7	0		81.7	2601.77	1339	2.58558
																										81.74	80.8956	59.8811	40.8821	81.74	1.41421		81.74	2595.82	1334	1.62787
																										81.78	81.2219	59.9071	41.0532	81.78	0		81.78	2608.88	1326	13.6702
																										81.82	81.1732	59.9331	40.8593	81.82	1.41421		81.82	2606.93	1337	-1.28754
																										81.86	81.1495	59.9591	41.3894	81.86	3		81.86	2605.98	1329	3.75475
																										81.9	81.0758	59.9851	40.8892	81.9	0		81.9	2603.03	1341	-1.20296
																										81.94	81.2271	60.0111	40.347	81.94	0		81.94	2609.08	1347	19.8393
																										81.98	80.9033	60.0371	40.5374	81.98	2.64575		81.98	2596.13	1340	-3.11838
																										82.02	81.1296	60.0631	41.0514	82.02	0		82.02	2605.19	1341	-2.07609
																										82.06	81.2309	60.0891	41.6443	82.06	3.4641		82.06	2609.24	1336	0.96706
																										82.1	81.1822	60.1151	41.5123	82.1	2.23607		82.1	2607.29	1340	-0.98979
																										82.14	81.4585	60.1411	41.1554	82.14	3		82.14	2618.34	1352	5.05335
																										82.18	81.4098	60.1671	41.2624	82.18	4.89898		82.18	2616.39	1354	13.0965
																										82.22	81.0111	60.1931	41.0433	82.22	1.41421		82.22	2600.44	1351	9.13965
																										82.26	81.2374	60.2191	40.9237	82.26	5.91608		82.26	2609.5	1343	6.18279
																										82.3	81.1387	60.2451	41.0349	82.3	1.41421		82.3	2605.55	1352	14.2259
																										82.34	81.14	60.2711	40.8991	82.34	0		82.34	2605.6	1345	11.2691
																										82.38	81.1663	60.2971	40.8882	82.38	3.31662		82.38	2606.65	1356	11.3122
																										82.42	80.9676	60.3231	40.6878	82.42	0		82.42	2598.7	1361	4.35538
																										82.46	81.2939	60.3491	40.2532	82.46	3.74166		82.46	2611.75	1355	15.3985
																										82.5	81.2951	60.3751	40.4236	82.5	0		82.5	2611.81	1348	8.44276
																										82.54	81.2214	60.4011	40.9437	82.54	4		82.54	2608.86	1346	7.487
																										82.58	81.0727	60.4271	40.4419	82.58	2.23607		82.58	2602.91	1345	14.5312
																										82.62	81.574	60.4531	40.561	82.62	4.47214		82.62	2622.96	1339	4.57547
																										82.66	81.3253	60.4791	40.8239	82.66	6.78233		82.66	2613.01	1358	7.61971
																										82.7	81.3516	60.5051	40.3583	82.7	5.2915		82.7	2614.07	1353	7.66394
																										82.74	81.1029	60.5311	40.418	82.74	6.16441		82.74	2604.12	1367	12.7082
																										82.78	81.2792	60.5571	40.3105	82.78	5.56776		82.78	2611.17	1358	0.75241
																										82.82	81.3805	60.5831	40.7479	82.82	4.69042		82.82	2615.22	1358	-3.20335
																										82.86	81.2568	60.6091	40.5604	82.86	4.12311		82.86	2610.27	1340	15.8409
																										82.9	81.2081	60.6351	40.6369	82.9	0		82.9	2608.32	1341	11.8851
																										82.94	81.1344	60.6611	40.6457	82.94	2.82843		82.94	2605.38	1344	8.93064
																										82.98	81.3107	60.6871	40.5408	82.98	2.82843		82.98	2612.43	1356	-4.02384
																										83.02	81.237	60.7131	40.4954	83.02	1.73205		83.02	2609.48	1360	12.0217
																										83.06	81.3133	60.7391	40.203	83.06	2.23607		83.06	2612.53	1353	7.06721
																										83.1	81.3146	60.7651	40.0264	83.1	4.47214		83.1	2612.58	1361	14.1127
																										83.14	81.5159	60.7911	40.2319	83.14	4.12311		83.14	2620.64	1348	4.15825
																										83.18	81.4172	60.8171	40.3266	83.18	6		83.18	2616.69	1334	30.2038
																										83.22	81.3185	60.8431	40.5767	83.22	3.16228		83.22	2612.74	1339	-4.7507
																										83.26	81.2448	60.8691	40.3899	83.26	4		83.26	2609.79	1349	14.2948
																										83.3	81.3211	60.8951	40.154	83.3	2.64575		83.3	2612.84	1354	2.34034
																										83.34	81.0474	60.9211	40.1407	83.34	3.87298		83.34	2601.9	1343	2.38586
																										83.38	81.0987	60.9471	40.2831	83.38	0		83.38	2603.95	1339	18.4328
																										83.42	80.95	60.9731	40.8276	83.42	3.16228		83.42	2598	1348	14.4798
																										83.46	80.9755	60.9991	40.8544	83.46	2.23607		83.46	2599.02	1345	4.52676
																										83.5	81.126	61.0251	40.7765	83.5	1		83.5	2605.04	1361	8.57373
																										83.54	81.1265	61.0511	40.9632	83.54	3.74166		83.54	2605.06	1355	9.6207
																										83.58	81.327	61.0771	40.9383	83.58	2.64575		83.58	2613.08	1350	10.6677
																										83.62	81.2775	61.1031	40.7797	83.62	1.73205		83.62	2611.1	1341	12.7146
																										83.66	81.128	61.1291	40.83	83.66	3		83.66	2605.12	1347	14.7616
																										83.7	81.2285	61.1551	40.8976	83.7	3.16228		83.7	2609.14	1342	-2.19144
																										83.74	81.179	61.1811	40.8023	83.74	3.4641		83.74	2607.16	1351	17.8555
																										83.78	81.3295	61.2071	40.6709	83.78	2.64575		83.78	2613.18	1350	5.9025
																										83.82	81.355	61.2331	40.5618	83.82	3.4641		83.82	2614.2	1349	9.95102
																										83.86	80.9305	61.2591	40.6297	83.86	1.73205		83.86	2597.22	1361	15.9995
																										83.9	81.0311	61.2851	40.3981	83.9	2.23607		83.9	2601.24	1361	9.04808
																										83.94	81.0066	61.3111	40.1446	83.94	3		83.94	2600.26	1346	19.0966
																										83.98	81.2821	61.3371	40.3411	83.98	0		83.98	2611.28	1335	5.14513
																										84.02	81.1576	61.3631	40.5333	84.02	0		84.02	2606.3	1343	11.1936
																										84.06	81.1332	61.3891	40.5569	84.06	0		84.06	2605.33	1345	14.2422
																										84.1	81.2587	61.4151	40.3829	84.1	2.64575		84.1	2610.35	1357	12.2907
																										84.14	81.1842	61.4411	40.1926	84.14	4.12311		84.14	2607.37	1347	19.3392
																										84.18	81.2848	61.4671	40.4821	84.18	4.24264		84.18	2611.39	1369	20.3878
																										84.22	81.2353	61.4931	40.2902	84.22	5.38516		84.22	2609.41	1369	13.4363
																										84.26	81.1858	61.5191	40.4051	84.26	6		84.26	2607.43	1356	11.4864
																										84.3	81.4364	61.5451	40.9796	84.3	5.09902		84.3	2617.46	1351	2.53659
																										84.34	81.1119	61.5711	40.7724	84.34	4.12311		84.34	2604.48	1362	16.5867
																										84.38	81.2125	61.5971	40.8792	84.38	3.4641		84.38	2608.5	1358	22.6369
																										84.42	81.2381	61.6231	40.8887	84.42	0		84.42	2609.52	1356	30.6871
																										84.46	81.2386	61.6491	40.401	84.46	3.74166		84.46	2609.54	1358	13.7372
																										84.5	81.3142	61.6751	40.2194	84.5	3.87298		84.5	2612.57	1369	8.78737
																										84.54	81.4147	61.7011	40.6993	84.54	4.47214		84.54	2616.59	1367	6.83752
																										84.58	81.3153	61.7271	40.9819	84.58	5.2915		84.58	2612.61	1374	23.8877
																										84.62	81.6159	61.7531	40.5438	84.62	5.91608		84.62	2624.64	1365	20.9378
																										84.66	81.4415	61.7791	40.3321	84.66	5.74456		84.66	2617.66	1360	2.98799
																										84.7	81.5671	61.8051	40.4974	84.7	4.12311		84.7	2622.68	1362	26.0398
																										84.74	81.4177	61.8311	40.3441	84.74	4.69042		84.74	2616.71	1354	22.0916
																										84.78	81.4433	61.8571	40.1878	84.78	2.23607		84.78	2617.73	1346	10.1434
																										84.82	81.3439	61.8831	40.9332	84.82	3.60555		84.82	2613.75	1353	8.19521
																										84.86	81.1445	61.9091	41.2517	84.86	0		84.86	2605.78	1357	8.24702
[truncated: 695 more rows]
[truncated: 11 more columns]

## Sheet: Fig. 4
Figure 4.
VBM	CBM
1.1	-1.3
--	-1.1
--	-0.74
--	-0.92
--	-1.47
0.79	--
0.89	--
1
1.42

## Sheet: Fig. 5
Fig. 5a																Fig. 5b
Wavelength	PL Intensity	PL Intensity	PL Intensity	PL Intensity	PL Intensity	Wavelength	PL Intensity	PL Intensity	PL Intensity	PL Intensity	PL Intensity	PL Intensity	PL Intensity				CBM		VBM
400	0.01335	0.00361	0.00773	0.00787	0.00976	450	0.00341	0.03502	0.00686	0.01709	0.00767	0.00518	0.00116			Cl	-3.25	Cl	-6.25
400.5	0.01331	0.0034	0.00729	0.00779	0.00897	450.5	0.00342	0.03686	0.00546	0.01575	0.00668	0.00469	0.00112			Cl/Br	-3.3	Cl/Br	-6.2
401	0.01337	0.00317	0.00703	0.00755	0.00841	451	0.00353	0.03858	0.00452	0.0137	0.00589	0.00489	0.00109			Br	-3.38	Br	-5.8
401.5	0.0136	0.00288	0.00698	0.00726	0.0078	451.5	0.00381	0.04114	0.0033	0.01282	0.00558	0.00551	0.00109			Br/I	-3.42	Br/I	-5.6
402	0.01401	0.00262	0.00676	0.00705	0.00711	452	0.00417	0.04086	0.00237	0.01178	0.00528	0.006	0.00114			I	-3.49	I	-5.42
402.5	0.01457	0.00247	0.00622	0.00673	0.00649	452.5	0.00444	0.0363	0.00218	0.01094	0.00465	0.00603	0.00116
403	0.01517	0.00235	0.00563	0.0065	0.00624	453	0.00446	0.03067	0.0032	0.01156	0.00404	0.00613	0.00121
403.5	0.0157	0.0022	0.00528	0.00638	0.00603	453.5	0.00422	0.0255	0.00488	0.01179	0.00371	0.00724	0.00124
404	0.01598	0.00204	0.00495	0.00616	0.0059	454	0.00401	0.02048	0.00675	0.0108	0.00387	0.00853	0.00121
404.5	0.01673	0.0019	0.00456	0.00593	0.00605	454.5	0.004	0.01592	0.00797	0.00974	0.00453	0.00893	0.00114
405	0.01801	0.00452	0.00426	0.00574	0.00626	455	0.00407	0.01225	0.00787	0.00956	0.00528	0.00922	0.00107
405.5	0.01931	0.00503	0.00392	0.00568	0.00627	455.5	0.00406	0.00942	0.00762	0.00978	0.00549	0.01005	0.00103
406	0.02064	0.00541	0.00382	0.0057	0.00616	456	0.00377	0.00738	0.0081	0.00895	0.00526	0.01127	0.00091
406.5	0.02222	0.00569	0.00383	0.0056	0.00635	456.5	0.00327	0.00779	0.00936	0.0074	0.00516	0.01274	0.0007175
407	0.02414	0.00595	0.00404	0.0054	0.00673	457	0.00285	0.01082	0.01133	0.00627	0.00478	0.01411	0.0005775
407.5	0.02641	0.00627	0.00432	0.00512	0.00711	457.5	0.00269	0.01302	0.01244	0.00567	0.00426	0.01528	0.0005475
408	0.02869	0.00676	0.00449	0.00479	0.00747	458	0.00277	0.0139	0.01231	0.00547	0.0046	0.0156	0.00062
408.5	0.03092	0.00722	0.00471	0.00445	0.00758	458.5	0.00284	0.01536	0.01208	0.00572	0.00557	0.01582	0.00075
409	0.03293	0.00763	0.00497	0.00408	0.00745	459	0.00297	0.01737	0.01177	0.00728	0.00595	0.017	0.000935
409.5	0.03524	0.008	0.00524	0.0039	0.00712	459.5	0.00326	0.01978	0.01138	0.00945	0.00553	0.01727	0.00107
410	0.03795	0.00835	0.00557	0.00373	0.00667	460	0.00359	0.02165	0.01191	0.01076	0.0049	0.01594	0.00107
410.5	0.04083	0.0089	0.00573	0.0033	0.00634	460.5	0.00402	0.02211	0.01247	0.01213	0.00448	0.01377	0.00105
411	0.04424	0.0096	0.00573	0.00295	0.00605	461	0.00461	0.02142	0.01223	0.0141	0.00478	0.01111	0.00108
411.5	0.04794	0.01031	0.00566	0.00276	0.00553	461.5	0.00521	0.01945	0.01229	0.0156	0.00588	0.0092	0.00106
412	0.05167	0.01101	0.0055	0.00253	0.00475	462	0.00578	0.01863	0.01331	0.01683	0.00648	0.00812	0.0009775
412.5	0.05604	0.01188	0.00549	0.00232	0.00389	462.5	0.00626	0.0189	0.01378	0.01798	0.00585	0.00764	0.00082
413	0.06119	0.01286	0.00553	0.00226	0.00329	463	0.00662	0.01817	0.01327	0.01874	0.00463	0.00813	0.0006725
413.5	0.06638	0.01392	0.00531	0.00228	0.00325	463.5	0.00668	0.01706	0.0137	0.01811	0.00385	0.00887	0.000505
414	0.07118	0.01518	0.00499	0.00226	0.0034	464	0.00658	0.01539	0.01422	0.01664	0.00391	0.0104	0.00037
414.5	0.07614	0.01658	0.0049	0.0021	0.00358	464.5	0.00666	0.01269	0.01221	0.01477	0.00439	0.01226	0.0003325
415	0.0816	0.01798	0.00488	0.00207	0.00359	465	0.00677	0.0108	0.00968	0.01269	0.00457	0.01342	0.00034
415.5	0.08661	0.01956	0.00483	0.00237	0.00323	465.5	0.00668	0.01131	0.00843	0.01074	0.00416	0.01484	0.0003225
416	0.09082	0.02143	0.00475	0.00291	0.00311	466	0.00653	0.01425	0.00722	0.00907	0.00347	0.01522	0.0002575
416.5	0.09458	0.0236	0.00473	0.00332	0.00314	466.5	0.00633	0.01663	0.00445	0.00796	0.00337	0.01482	0.000177008
417	0.09748	0.02568	0.00461	0.0036	0.00337	467	0.00624	0.01791	0.00249	0.0076	0.00324	0.01409	0.000196485
417.5	0.09921	0.02795	0.00443	0.00379	0.0039	467.5	0.0063	0.01845	0.00204	0.00718	0.00322	0.01195	0.000130135
418	0.1	0.03054	0.00469	0.00386	0.00405	468	0.00658	0.01719	0.00123	0.00733	0.0038	0.01036	1.36839e-05
418.5	0.09981	0.03312	0.0051	0.00382	0.0038	468.5	0.00681	0.01576	0.0018	0.00757	0.00468	0.00949	0
419	0.09839	0.03601	0.00525	0.00393	0.00367	469	0.00691	0.01554	0.00414	0.0083	0.00487	0.00919	7.71097e-05
419.5	0.09567	0.03926	0.00535	0.00416	0.0037	469.5	0.00723	0.01638	0.00567	0.00888	0.00518	0.00967	0.000172897
420	0.09222	0.04255	0.00551	0.00409	0.00412	470	0.0076	0.0153	0.00665	0.00844	0.00511	0.00965	0.000225094
420.5	0.08883	0.04588	0.00555	0.00381	0.00466	470.5	0.00794	0.01336	0.00731	0.00738	0.00475	0.00997	0.0003675
421	0.0851	0.04939	0.00552	0.00381	0.00523	471	0.00853	0.01282	0.0091	0.00631	0.00429	0.01004	0.0004675
421.5	0.08063	0.05331	0.00551	0.00384	0.00545	471.5	0.00906	0.01169	0.01185	0.00542	0.00445	0.00982	0.0004375
422	0.07555	0.05739	0.00557	0.00384	0.00511	472	0.00936	0.01046	0.01321	0.0036	0.00474	0.00994	0.0004725
422.5	0.07044	0.06171	0.00557	0.00391	0.00498	472.5	0.00942	0.01019	0.01349	0.00137	0.00486	0.00891	0.0005225
423	0.06577	0.06642	0.00567	0.00405	0.00522	473	0.00938	0.01083	0.01337	0.000439638	0.00535	0.00844	0.0004875
423.5	0.06145	0.0715	0.00584	0.0041	0.00538	473.5	0.00938	0.0125	0.0129	0.000276377	0.0066	0.00812	0.0004425
424	0.05758	0.07684	0.00586	0.00391	0.00549	474	0.00941	0.01452	0.01208	0	0.00776	0.00784	0.0004925
424.5	0.05373	0.08249	0.00608	0.00377	0.00544	474.5	0.00946	0.01674	0.01133	0.000106957	0.0084	0.00862	0.00057
425	0.04937	0.08847	0.00666	0.00375	0.00519	475	0.00959	0.01892	0.01081	0.00106	0.0084	0.00884	0.000575
425.5	0.04471	0.09465	0.00747	0.00381	0.0047	475.5	0.00977	0.02006	0.01061	0.00209	0.00827	0.00818	0.000645
426	0.04062	0.10127	0.00831	0.00416	0.00444	476	0.00997	0.0203	0.01083	0.00355	0.00814	0.00831	0.00073
426.5	0.03761	0.10849	0.00894	0.00446	0.00422	476.5	0.01026	0.02089	0.0117	0.00611	0.00813	0.00981	0.000775
427	0.03526	0.11601	0.0094	0.00447	0.00402	477	0.01083	0.02131	0.01249	0.00824	0.00796	0.01138	0.000835
427.5	0.03286	0.12371	0.00983	0.00433	0.00392	477.5	0.01167	0.02016	0.01325	0.00928	0.00703	0.0118	0.0008825
428	0.03031	0.13155	0.01036	0.00422	0.00384	478	0.01243	0.01907	0.01546	0.00995	0.00579	0.01248	0.00087
428.5	0.02768	0.13965	0.01117	0.00435	0.0038	478.5	0.01304	0.01831	0.0183	0.01081	0.00483	0.01331	0.00081
429	0.02543	0.14816	0.01192	0.00443	0.00375	479	0.01378	0.01738	0.01991	0.01169	0.00456	0.01305	0.0007575
429.5	0.02383	0.15677	0.0126	0.00446	0.00368	479.5	0.01456	0.01486	0.02006	0.01208	0.00513	0.01379	0.0007075
430	0.0227	0.16515	0.01322	0.00427	0.00378	480	0.0153	0.01222	0.01944	0.01219	0.00591	0.01658	0.0006525
430.5	0.0215	0.17339	0.01379	0.00387	0.00399	480.5	0.01599	0.01295	0.01826	0.01156	0.00605	0.01827	0.0006275
431	0.02004	0.18152	0.01471	0.00369	0.0043	481	0.01676	0.01452	0.01616	0.01019	0.00485	0.01748	0.0006475
431.5	0.01857	0.18938	0.01587	0.00371	0.00476	481.5	0.01754	0.01491	0.01433	0.00867	0.00357	0.0161	0.000665
432	0.01755	0.19686	0.01704	0.00386	0.00524	482	0.01853	0.01396	0.01239	0.00747	0.00321	0.01564	0.0006525
432.5	0.0169	0.20392	0.01819	0.00409	0.00559	482.5	0.02022	0.01295	0.01048	0.00718	0.00278	0.01556	0.0006075
433	0.01615	0.2104	0.01962	0.00408	0.0056	483	0.02244	0.01242	0.01014	0.00726	0.00276	0.01527	0.0005575
433.5	0.01521	0.21598	0.02124	0.00395	0.00566	483.5	0.02477	0.01066	0.01131	0.00686	0.00292	0.01569	0.000565
434	0.01427	0.22073	0.02299	0.00364	0.00577	484	0.02697	0.00959	0.01366	0.00587	0.00264	0.01497	0.0006325
434.5	0.01356	0.22488	0.02508	0.00359	0.00565	484.5	0.0292	0.01159	0.01548	0.00463	0.00228	0.01268	0.00069
435	0.01329	0.22793	0.0274	0.00391	0.0052	485	0.03195	0.01386	0.01655	0.00413	0.00257	0.01187	0.0006475
435.5	0.01305	0.22952	0.02971	0.00429	0.00475	485.5	0.0351	0.01709	0.01839	0.0041	0.00357	0.01248	0.0005275
436	0.01273	0.23	0.03232	0.00482	0.00421	486	0.03846	0.01966	0.01975	0.00525	0.00437	0.01275	0.0005025
436.5	0.0121	0.22945	0.03541	0.00519	0.00367	486.5	0.04153	0.0222	0.02035	0.00637	0.00456	0.01184	0.0005525
437	0.01129	0.22763	0.03898	0.00535	0.00344	487	0.04436	0.02329	0.02032	0.00662	0.00491	0.01096	0.000615
437.5	0.01072	0.22447	0.04242	0.00573	0.00357	487.5	0.04724	0.02385	0.02044	0.00725	0.00494	0.01159	0.0007
438	0.0103	0.22027	0.04617	0.00633	0.00358	488	0.05027	0.02717	0.02025	0.00823	0.0056	0.01295	0.0007325
438.5	0.00983	0.21505	0.05045	0.00709	0.00342	488.5	0.05366	0.0291	0.02025	0.00925	0.00626	0.01395	0.0006825
439	0.00928	0.2085	0.05473	0.00777	0.00355	489	0.05757	0.027	0.01982	0.0111	0.00655	0.01374	0.0006425
439.5	0.00862	0.201	0.05949	0.00824	0.00381	489.5	0.06176	0.02112	0.01919	0.01409	0.0072	0.0128	0.000755
440	0.00807	0.19315	0.06486	0.00867	0.00402	490	0.06596	0.01587	0.01998	0.01701	0.00795	0.0134	0.000905
440.5	0.00773	0.18478	0.0703	0.00895	0.00439	490.5	0.07058	0.01546	0.02185	0.01713	0.00798	0.0155	0.00094
441	0.00752	0.17594	0.07579	0.00928	0.00493	491	0.07587	0.0143	0.02288	0.01651	0.00791	0.01592	0.0009025
441.5	0.00708	0.16713	0.08161	0.00972	0.00532	491.5	0.08161	0.01259	0.02119	0.01709	0.00781	0.01423	0.00088
442	0.00637	0.15865	0.08807	0.01026	0.00553	492	0.08782	0.01336	0.01829	0.01831	0.00753	0.01129	0.0009
442.5	0.00589	0.15049	0.09481	0.01084	0.00573	492.5	0.09437	0.01501	0.01598	0.01887	0.00668	0.00807	0.000935
443	0.00564	0.14263	0.10195	0.0114	0.00588	493	0.10116	0.01742	0.01458	0.01868	0.00622	0.00593	0.0009375
443.5	0.0053	0.13533	0.10974	0.01196	0.006	493.5	0.10816	0.02107	0.01441	0.01724	0.00615	0.00548	0.00089
444	0.00525	0.1284	0.11812	0.01264	0.00607	494	0.11542	0.02554	0.01527	0.01445	0.00532	0.00583	0.0007875
444.5	0.00531	0.12148	0.12695	0.01336	0.00614	494.5	0.12316	0.02803	0.01522	0.01233	0.00457	0.00487	0.0007875
445	0.00501	0.1149	0.13629	0.01439	0.00606	495	0.13131	0.02972	0.014	0.0124	0.00497	0.00271	0.0009175
445.5	0.00462	0.10894	0.14617	0.01555	0.00577	495.5	0.13939	0.03319	0.01413	0.0128	0.0058	0.00163	0.00104
446	0.00451	0.10328	0.15637	0.01662	0.00559	496	0.14737	0.03414	0.01533	0.01179	0.00662	0.00185	0.00103
446.5	0.00448	0.09749	0.16732	0.0177	0.00546	496.5	0.15593	0.03102	0.01565	0.01026	0.00713	0.00258	0.00092
447	0.00427	0.09183	0.17925	0.01887	0.00558	497	0.16544	0.02813	0.01468	0.0095	0.00685	0.00374	0.0008675
447.5	0.00413	0.08662	0.19167	0.02001	0.00607	497.5	0.17553	0.02725	0.0141	0.00965	0.00617	0.00397	0.0009525
448	0.00424	0.08166	0.20439	0.02129	0.00657	498	0.1855	0.02726	0.01461	0.01049	0.00601	0.00277	0.00115
448.5	0.00393	0.07705	0.21734	0.02276	0.00696	498.5	0.19569	0.02809	0.01374	0.01175	0.00689	0.00192	0.00126
449	0.00359	0.07294	0.23072	0.02429	0.00744	499	0.20635	0.02858	0.01295	0.0123	0.00737	0.0031	0.00118
449.5	0.00363	0.06912	0.24478	0.02592	0.00791	499.5	0.21744	0.02761	0.0134	0.0108	0.0066	0.00475	0.00105
450	0.00391	0.06519	0.259	0.02773	0.00818	500	0.22923	0.02576	0.01419	0.00963	0.00576	0.00537	0.000965
450.5	0.00431	0.06138	0.27286	0.02967	0.00833	500.5	0.24136	0.02712	0.01586	0.00958	0.00496	0.00583	0.0009875
451	0.00468	0.05824	0.28646	0.03168	0.0086	501	0.25338	0.02925	0.01882	0.00987	0.00451	0.00676	0.00109
451.5	0.00488	0.05552	0.2999	0.03408	0.00891	501.5	0.26532	0.02881	0.02101	0.0109	0.00494	0.00769	0.0011
452	0.00488	0.05305	0.31288	0.03695	0.00905	502	0.27759	0.02572	0.02053	0.01121	0.00478	0.01002	0.0009125
452.5	0.00474	0.05064	0.32524	0.04012	0.00926	502.5	0.29112	0.02355	0.01911	0.01093	0.00405	0.01196	0.0007525
453	0.00476	0.0483	0.33691	0.04359	0.00968	503	0.30539	0.02429	0.01999	0.01108	0.0035	0.01206	0.0007525
453.5	0.00479	0.04601	0.34762	0.04719	0.01004	503.5	0.31995	0.02506	0.01978	0.01186	0.00325	0.01	0.0008325
454	0.00472	0.04382	0.35683	0.05088	0.0103	504	0.33511	0.02437	0.01914	0.01424	0.00275	0.00926	0.0009875
454.5	0.00452	0.04199	0.36469	0.05484	0.01075	504.5	0.35068	0.02353	0.01931	0.01693	0.00185	0.01039	0.00112
455	0.00422	0.04027	0.37155	0.05938	0.01125	505	0.36664	0.02389	0.01924	0.0189	0.0018	0.01131	0.00113
455.5	0.00407	0.03836	0.37658	0.06434	0.0115	505.5	0.38371	0.02727	0.01899	0.01986	0.0025	0.01133	0.00105
456	0.00412	0.03637	0.37921	0.06921	0.01167	506	0.40254	0.03289	0.02016	0.01953	0.00277	0.01086	0.00105
456.5	0.00411	0.03446	0.38	0.07402	0.01203	506.5	0.4228	0.03878	0.02212	0.01892	0.00262	0.01008	0.0011
457	0.0041	0.03283	0.3791	0.07902	0.0126	507	0.44395	0.04361	0.02264	0.01778	0.00286	0.00926	0.00112
457.5	0.00405	0.03134	0.37608	0.08438	0.0132	507.5	0.4661	0.04675	0.02172	0.01675	0.00353	0.00965	0.00103
458	0.00394	0.02999	0.37086	0.09015	0.0137	508	0.48954	0.0521	0.02153	0.01588	0.00434	0.01171	0.0008725
458.5	0.00374	0.02879	0.36393	0.09645	0.01451	508.5	0.51483	0.06079	0.02137	0.01461	0.00548	0.0135	0.000805
459	0.00359	0.02769	0.3553	0.10341	0.01569	509	0.54181	0.06838	0.02084	0.013	0.00631	0.01385	0.00089
459.5	0.0037	0.02671	0.34448	0.11055	0.01708	509.5	0.57007	0.0706	0.02119	0.01207	0.00603	0.01374	0.00104
460	0.00378	0.02578	0.33209	0.11762	0.01875	510	0.59928	0.06818	0.02172	0.01262	0.00531	0.0137	0.00114
460.5	0.00349	0.02494	0.31912	0.12526	0.02037	510.5	0.62904	0.06744	0.02105	0.01301	0.00581	0.01386	0.00121
461	0.00307	0.02421	0.30529	0.13382	0.02186	511	0.6596	0.0676	0.0203	0.01307	0.0072	0.01501	0.0012
461.5	0.00265	0.02357	0.29068	0.14279	0.02337	511.5	0.69137	0.06756	0.0213	0.01355	0.0078	0.01587	0.00112
462	0.00231	0.02305	0.27613	0.15194	0.02497	512	0.72407	0.06963	0.02345	0.01416	0.00711	0.01567	0.00117
462.5	0.00216	0.02249	0.26212	0.16154	0.02671	512.5	0.75677	0.07062	0.02518	0.01465	0.00663	0.01397	0.00119
463	0.00213	0.02194	0.24863	0.17158	0.02831	513	0.78878	0.07164	0.02541	0.01475	0.00583	0.01176	0.00102
463.5	0.00189	0.02118	0.23564	0.18187	0.02985	513.5	0.82044	0.0773	0.02521	0.01454	0.00466	0.01048	0.0008025
464	0.0015	0.02023	0.22358	0.19277	0.03138	514	0.85106	0.08641	0.02458	0.01376	0.00444	0.00988	0.0006825
464.5	0.00144	0.01937	0.21213	0.20457	0.03292	514.5	0.88006	0.09483	0.02327	0.01294	0.00541	0.00868	0.000615
465	0.00159	0.01856	0.2007	0.21727	0.03481	515	0.90774	0.10075	0.02358	0.01278	0.00621	0.00715	0.0006525
465.5	0.0017	0.01766	0.18983	0.23037	0.03726	515.5	0.93321	0.10715	0.02522	0.01263	0.00636	0.00701	0.0008625
466	0.00188	0.01675	0.17999	0.24374	0.04001	516	0.95465	0.1136	0.02651	0.01201	0.00639	0.00777	0.00111
466.5	0.00216	0.01599	0.17064	0.25789	0.04315	516.5	0.97244	0.11797	0.02664	0.01276	0.00655	0.00761	0.00128
467	0.00236	0.01533	0.16107	0.2729	0.04672	517	0.98665	0.12258	0.0258	0.01455	0.00666	0.00695	0.00144
467.5	0.00255	0.01469	0.15171	0.28841	0.05062	517.5	0.99561	0.12792	0.02574	0.01582	0.0073	0.00729	0.00161
468	0.00288	0.01441	0.14312	0.30423	0.05461	518	0.99994	0.13402	0.02631	0.01624	0.00825	0.00794	0.00171
468.5	0.00315	0.01443	0.13491	0.32014	0.05895	518.5	1	0.14384	0.02805	0.01546	0.00842	0.0084	0.00182
469	0.00344	0.01432	0.1273	0.33669	0.06379	519	0.99538	0.15806	0.03075	0.01486	0.00755	0.00905	0.00187
469.5	0.00402	0.014	0.1205	0.35426	0.06913	519.5	0.98533	0.17292	0.0331	0.01585	0.00647	0.00831	0.00181
470	0.00455	0.01354	0.11419	0.37258	0.07415	520	0.97071	0.18545	0.0347	0.01792	0.00596	0.00604	0.00172
470.5	0.00478	0.013	0.1077	0.3912	0.07912	520.5	0.95251	0.19824	0.03594	0.0191	0.00571	0.00433	0.00162
471	0.00473	0.01249	0.10141	0.41014	0.08448	521	0.93021	0.21418	0.03889	0.01863	0.00553	0.00387	0.00152
471.5	0.00468	0.01205	0.09623	0.43026	0.09033	521.5	0.90485	0.23212	0.04321	0.01825	0.00586	0.00421	0.00142
472	0.00464	0.01165	0.09173	0.45103	0.0966	522	0.87769	0.24921	0.04678	0.01843	0.00637	0.00406	0.00143
472.5	0.00449	0.0112	0.08765	0.47184	0.10318	522.5	0.84863	0.26616	0.04931	0.0193	0.00695	0.00397	0.00149
473	0.00429	0.01078	0.08367	0.49302	0.11004	523	0.81744	0.28396	0.0507	0.02125	0.00776	0.00456	0.00148
473.5	0.00403	0.01043	0.0798	0.51503	0.11722	523.5	0.78508	0.30086	0.05208	0.02236	0.00835	0.00505	0.00148
474	0.00357	0.01029	0.07602	0.53682	0.12519	524	0.75261	0.32236	0.05559	0.02275	0.00873	0.00627	0.00164
474.5	0.0032	0.01031	0.07241	0.55845	0.13412	524.5	0.71922	0.34725	0.05965	0.02393	0.00908	0.00782	0.00183
475	0.00281	0.01028	0.06937	0.58052	0.14355	525	0.68548	0.37223	0.06455	0.02547	0.01025	0.00966	0.00191
475.5	0.00247	0.01012	0.06653	0.60198	0.15333	525.5	0.6529	0.39702	0.06879	0.02617	0.0114	0.01169	0.00194
476	0.00209	0.0098	0.06337	0.62172	0.16396	526	0.62124	0.41929	0.07366	0.02625	0.01132	0.01287	0.00197
476.5	0.0019	0.00942	0.06009	0.64001	0.17573	526.5	0.5901	0.44174	0.07953	0.02664	0.01094	0.01409	0.002
477	0.00193	0.00906	0.05694	0.65701	0.18853	527	0.5598	0.46426	0.08525	0.02699	0.01116	0.01578	0.00206
477.5	0.00171	0.00877	0.05425	0.67158	0.20214	527.5	0.53071	0.48668	0.09142	0.0264	0.01173	0.01723	0.00215
478	0.00139	0.00853	0.05179	0.68281	0.21605	528	0.50244	0.50909	0.09705	0.02633	0.01209	0.01851	0.00215
478.5	0.00113	0.00822	0.04955	0.69132	0.23032	528.5	0.47582	0.53114	0.1017	0.02667	0.01193	0.01988	0.00202
479	0.00102	0.00801	0.04756	0.69714	0.24546	529	0.45128	0.55605	0.10715	0.02663	0.01117	0.01998	0.00196
479.5	0.00107	0.00786	0.04574	0.7	0.2619	529.5	0.42751	0.58184	0.1135	0.02693	0.01013	0.01924	0.00208
480	0.00108	0.00782	0.04414	0.69953	0.27947	530	0.40435	0.60909	0.11973	0.02762	0.00983	0.01817	0.00226
480.5	0.00111	0.00796	0.04259	0.69528	0.29714	530.5	0.38253	0.63893	0.12629	0.02866	0.00992	0.01647	0.00236
481	0.00113	0.00798	0.0412	0.68795	0.31467	531	0.362	0.66962	0.13437	0.0299	0.00963	0.01474	0.00235
481.5	0.00113	0.00804	0.03999	0.67874	0.33249	531.5	0.34223	0.69862	0.14352	0.03249	0.00882	0.01346	0.00238
482	0.00127	0.00808	0.03893	0.66767	0.35115	532	0.32304	0.72346	0.15348	0.03597	0.00803	0.01321	0.00249
482.5	0.00151	0.00816	0.03808	0.65416	0.3709	532.5	0.30457	0.74742	0.16452	0.03913	0.00789	0.01266	0.00255
483	0.00198	0.00835	0.03716	0.63826	0.39147	533	0.28658	0.7689	0.17641	0.04213	0.00895	0.01209	0.00261
483.5	0.00253	0.00844	0.03624	0.62009	0.41317	533.5	0.26956	0.78448	0.18795	0.04481	0.01102	0.01242	0.00259
484	0.00295	0.0085	0.03499	0.60011	0.43495	534	0.25383	0.79386	0.19997	0.04829	0.01338	0.01329	0.0025
484.5	0.00312	0.00857	0.03342	0.57899	0.45643	534.5	0.23884	0.79831	0.21516	0.05225	0.01505	0.01417	0.00238
485	0.00313	0.0086	0.03201	0.55752	0.47883	535	0.22454	0.8	0.23207	0.05667	0.01656	0.01453	0.00229
485.5	0.00319	0.00845	0.03067	0.5357	0.50233	535.5	0.21144	0.79754	0.24949	0.06093	0.01829	0.01334	0.0023
486	0.00326	0.00814	0.02918	0.51295	0.52649	536	0.19964	0.79212	0.26708	0.06415	0.02035	0.01245	0.00225
486.5	0.00344	0.00784	0.02767	0.4902	0.55071	536.5	0.18904	0.7843	0.28466	0.06774	0.02262	0.01268	0.0022
487	0.00377	0.00759	0.02642	0.46794	0.5753	537	0.17938	0.77293	0.30378	0.07123	0.02444	0.01343	0.00221
487.5	0.00397	0.00735	0.02533	0.44623	0.60005	537.5	0.1702	0.75914	0.3243	0.07531	0.02529	0.01443	0.00217
488	0.00398	0.0072	0.02427	0.42525	0.62467	538	0.16135	0.74308	0.34466	0.07994	0.02555	0.01592	0.00212
488.5	0.00397	0.00706	0.02381	0.40483	0.65014	538.5	0.1532	0.72473	0.36537	0.08581	0.02582	0.01667	0.00216
489	0.00414	0.00684	0.02384	0.38558	0.67576	539	0.14575	0.70451	0.38641	0.09312	0.02653	0.01686	0.00229
489.5	0.00419	0.00668	0.02365	0.36756	0.70111	539.5	0.13833	0.68207	0.40644	0.10049	0.02742	0.01866	0.00234
490	0.00401	0.00663	0.02314	0.34999	0.72652	540	0.13074	0.65813	0.42764	0.10773	0.02842	0.02161	0.00234
490.5	0.00398	0.00655	0.02237	0.33331	0.75167	540.5	0.12349	0.63363	0.45122	0.1147	0.02981	0.02241	0.00232
491	0.00371	0.00638	0.02149	0.31749	0.77689	541	0.11662	0.60902	0.47334	0.12183	0.03126	0.02088	0.00236
491.5	0.00325	0.00624	0.02064	0.3019	0.80231	541.5	0.11015	0.58378	0.49253	0.12944	0.03266	0.01929	0.00239
492	0.00279	0.00597	0.01991	0.28645	0.82786	542	0.10413	0.56042	0.51318	0.13777	0.0347	0.01869	0.00253
492.5	0.00263	0.00566	0.01925	0.2716	0.85294	542.5	0.09831	0.54132	0.53387	0.14635	0.03748	0.01833	0.00277
493	0.00271	0.00539	0.01851	0.25767	0.87713	543	0.09269	0.5225	0.55035	0.15413	0.04083	0.01839	0.00297
493.5	0.00297	0.00515	0.0178	0.2446	0.90056	543.5	0.08752	0.50203	0.56606	0.16141	0.04439	0.019	0.00305
494	0.00323	0.00493	0.01723	0.23243	0.92297	544	0.08284	0.48252	0.58323	0.16886	0.04742	0.01812	0.00319
494.5	0.00347	0.00477	0.017	0.22105	0.94394	544.5	0.0786	0.4645	0.59847	0.17709	0.04948	0.01679	0.00338
495	0.00357	0.00482	0.01704	0.20978	0.96332	545	0.07452	0.44759	0.60945	0.18704	0.05163	0.01719	0.00353
495.5	0.00359	0.00492	0.01698	0.19877	0.9808	545.5	0.07069	0.42998	0.61685	0.19905	0.05525	0.01923	0.00374
496	0.00363	0.00505	0.01672	0.18873	0.99595	546	0.06702	0.4096	0.62	0.21246	0.05952	0.02141	0.00401
496.5	0.00342	0.00525	0.01619	0.17961	1.00841	546.5	0.06359	0.38774	0.61975	0.22681	0.06365	0.02221	0.00417
497	0.00299	0.00543	0.01556	0.17083	1.01835	547	0.06034	0.36595	0.61795	0.2423	0.0684	0.02246	0.00419
497.5	0.00269	0.0056	0.01496	0.16241	1.02609	547.5	0.05724	0.34503	0.61407	0.25861	0.0732	0.02338	0.0042
498	0.00248	0.00573	0.01449	0.15432	1.03178	548	0.05441	0.3269	0.60883	0.27641	0.07776	0.02344	0.00417
498.5	0.00232	0.00584	0.01409	0.14617	1.03486	548.5	0.05172	0.31079	0.60033	0.29584	0.08332	0.02307	0.00408
499	0.00229	0.00589	0.01358	0.13859	1.035	549	0.04895	0.29553	0.58763	0.31617	0.08982	0.02398	0.0041
499.5	0.00249	0.00589	0.01323	0.13206	1.03213	549.5	0.04595	0.28068	0.57331	0.33608	0.0952	0.02568	0.00425
500	0.00273	0.00578	0.01299	0.12594	1.02541	550	0.04297	0.26886	0.56093	0.35469	0.10004	0.02648	0.00441
500.5	0.00298	0.00558	0.01291	0.12	1.01452	550.5	0.04044	0.2595	0.54907	0.37342	0.10541	0.02662	0.00454
501	0.00342	0.00544	0.01316	0.11449	1.0015	551	0.03832	0.25002	0.53596	0.39235	0.10996	0.02825	0.00471
501.5	0.00375	0.00526	0.01318	0.10932	0.98691	551.5	0.0363	0.24397	0.52373	0.41062	0.1147	0.02878	0.00493
502	0.00377	0.00514	0.01328	0.10419	0.96998	552	0.03413	0.23401	0.50875	0.42975	0.12155	0.02816	0.00532
502.5	0.00369	0.00501	0.01335	0.0994	0.95038	552.5	0.03208	0.22358	0.48924	0.44855	0.12976	0.03029	0.00588
503	0.0037	0.00483	0.01348	0.09495	0.92852	553	0.03051	0.21582	0.47089	0.46563	0.13793	0.03255	0.00647
503.5	0.00392	0.00471	0.0138	0.09055	0.90571	553.5	0.02939	0.20874	0.4576	0.48175	0.1464	0.03384	0.00698
504	0.00419	0.00464	0.01395	0.08616	0.88199	554	0.02818	0.20151	0.44445	0.49783	0.15598	0.03386	0.00741
504.5	0.00438	0.00472	0.01404	0.08213	0.85788	554.5	0.02675	0.1945	0.42779	0.51266	0.16633	0.03299	0.00778
505	0.00431	0.00485	0.01416	0.07845	0.83349	555	0.02543	0.18635	0.41123	0.52516	0.17745	0.0321	0.00821
505.5	0.00427	0.00482	0.01421	0.07494	0.80683	555.5	0.02453	0.17609	0.39637	0.53574	0.18955	0.03262	0.00883
506	0.00423	0.00462	0.01397	0.07162	0.7788	556	0.02388	0.16902	0.38216	0.54343	0.20127	0.03583	0.00956
506.5	0.00422	0.00436	0.01344	0.06861	0.7514	556.5	0.02322	0.16477	0.36847	0.54825	0.21233	0.0394	0.01027
507	0.00453	0.00425	0.01295	0.0659	0.72427	557	0.02228	0.15685	0.35418	0.55295	0.22347	0.04287	0.01096
507.5	0.00505	0.00419	0.01254	0.06338	0.69762	557.5	0.02131	0.14565	0.33743	0.55752	0.23503	0.04583	0.01159
508	0.00526	0.00402	0.01214	0.06094	0.67143	558	0.02073	0.13418	0.32042	0.56	0.24788	0.04871	0.01222
508.5	0.00513	0.00377	0.01189	0.05857	0.64621	558.5	0.02027	0.12341	0.30663	0.55976	0.26223	0.05294	0.01294
509	0.00504	0.00342	0.01166	0.05614	0.62145	559	0.01977	0.11695	0.29506	0.55806	0.27855	0.05625	0.01375
509.5	0.00509	0.00318	0.0113	0.05384	0.59782	559.5	0.01887	0.11454	0.28183	0.55612	0.29482	0.06011	0.01446
510	0.005	0.00317	0.01104	0.05183	0.57631	560	0.01782	0.11098	0.26731	0.55365	0.31011	0.06384	0.01501
510.5	0.00488	0.00321	0.01096	0.04976	0.55496	560.5	0.01684	0.10441	0.25401	0.55016	0.32599	0.0665	0.01548
511	0.00494	0.00315	0.01082	0.04747	0.53381	561	0.016	0.09844	0.24499	0.54488	0.3408	0.06962	0.01605
511.5	0.00483	0.00305	0.01055	0.04525	0.5142	561.5	0.01535	0.09586	0.23805	0.53773	0.35564	0.07304	0.01681
512	0.00436	0.00309	0.01031	0.04319	0.49548	562	0.01455	0.09419	0.2299	0.52885	0.37057	0.07671	0.01768
512.5	0.00385	0.00312	0.00986	0.04136	0.47669	562.5	0.01378	0.09166	0.21988	0.51747	0.38435	0.07989	0.01868
513	0.0036	0.00322	0.00936	0.03986	0.45854	563	0.01328	0.08783	0.20932	0.50445	0.39613	0.08339	0.01975
513.5	0.00361	0.00339	0.00891	0.0387	0.44196	563.5	0.01277	0.0836	0.20024	0.49022	0.40654	0.08706	0.02083
514	0.00375	0.00346	0.0085	0.03744	0.42511	564	0.01206	0.0806	0.19306	0.47518	0.41704	0.08971	0.022
514.5	0.00416	0.0035	0.00815	0.03617	0.40815	564.5	0.01134	0.079	0.18757	0.45998	0.42773	0.09243	0.02333
515	0.00469	0.00345	0.00788	0.03509	0.39246	565	0.01076	0.07898	0.1809	0.44551	0.43923	0.0953	0.02474
515.5	0.00484	0.00344	0.00797	0.03414	0.377	565.5	0.01018	0.07662	0.17206	0.43101	0.44949	0.09772	0.02609
516	0.00475	0.00346	0.00812	0.03317	0.36126	566	0.00963	0.07178	0.1642	0.4159	0.45748	0.10033	0.02741
516.5	0.00488	0.00328	0.00834	0.03198	0.34607	566.5	0.00919	0.06846	0.15685	0.40191	0.46398	0.10487	0.02861
517	0.00493	0.00298	0.00868	0.03067	0.33156	567	0.00888	0.06762	0.15252	0.38959	0.46931	0.1108	0.02979
517.5	0.00512	0.00269	0.00898	0.02954	0.31669	567.5	0.00851	0.0683	0.14893	0.37672	0.47469	0.11621	0.03118
518	0.0054	0.00251	0.00925	0.02877	0.30188	568	0.00812	0.06814	0.14331	0.36322	0.47876	0.12124	0.03276
518.5	0.00552	0.00232	0.00947	0.0281	0.28818	568.5	0.00781	0.06761	0.13628	0.35066	0.48	0.12678	0.03446
519	0.00539	0.00222	0.00965	0.02732	0.27506	569	0.00753	0.0648	0.12815	0.33893	0.47903	0.13264	0.03621
519.5	0.00533	0.00228	0.00973	0.02669	0.26221	569.5	0.0073	0.06263	0.12026	0.32704	0.47731	0.13741	0.03803
520	0.00556	0.00227	0.00974	0.02611	0.25001	570	0.00717	0.06269	0.11455	0.31493	0.47609	0.14191	0.04004
520.5	0.0058	0.00217	0.00955	0.02558	0.23821	570.5	0.00708	0.06299	0.11131	0.30267	0.47382	0.14707	0.04225
521	0.00589	0.00223	0.00923	0.02523	0.22662	571	0.00704	0.06111	0.10723	0.29056	0.46956	0.15242	0.04455
521.5	0.00613	0.00252	0.00898	0.02454	0.21557	571.5	0.00685	0.05787	0.10128	0.27951	0.46303	0.15878	0.04686
522	0.00611	0.00265	0.00869	0.0233	0.2055	572	0.00669	0.05293	0.09658	0.27005	0.45478	0.16598	0.04914
522.5	0.00596	0.00253	0.0085	0.02192	0.19618	572.5	0.00671	0.04558	0.09347	0.26052	0.44631	0.17309	0.05145
523	0.00595	0.00243	0.00828	0.0208	0.18698	573	0.00666	0.03957	0.09059	0.25021	0.43805	0.17934	0.05394
523.5	0.0059	0.00241	0.00799	0.01982	0.17804	573.5	0.00647	0.03746	0.08917	0.23949	0.42881	0.18625	0.05663
524	0.00569	0.0023	0.00779	0.019	0.16913	574	0.00628	0.03748	0.08758	0.23022	0.41832	0.19451	0.0594
524.5	0.0055	0.00215	0.00766	0.01817	0.16033	574.5	0.00607	0.03791	0.08374	0.221	0.40667	0.20273	0.06223
525	0.00558	0.00205	0.0078	0.01717	0.15211	575	0.00563	0.0391	0.07986	0.21214	0.39562	0.21058	0.06527
525.5	0.00579	0.00202	0.00801	0.01634	0.14414	575.5	0.005	0.03808	0.07739	0.20404	0.38557	0.21858	0.06855
526	0.00601	0.00193	0.00796	0.01583	0.13685	576	0.0046	0.03498	0.07531	0.19598	0.37498	0.22698	0.07187
526.5	0.00615	0.0019	0.00763	0.01537	0.12984	576.5	0.00442	0.0343	0.07317	0.18812	0.36372	0.23566	0.07529
527	0.00631	0.00194	0.0072	0.01483	0.1227	577	0.00456	0.03682	0.07175	0.18083	0.35224	0.24339	0.07877
527.5	0.00631	0.00185	0.00701	0.01427	0.11599	577.5	0.00501	0.03827	0.0714	0.17367	0.34047	0.25034	0.0824
528	0.0063	0.00167	0.00692	0.01359	0.10992	578	0.00528	0.03749	0.07033	0.16579	0.32813	0.25643	0.08619
528.5	0.00626	0.00161	0.00663	0.01297	0.10433	578.5	0.00525	0.03787	0.06932	0.15894	0.31648	0.26153	0.09001
529	0.00616	0.0017	0.00622	0.01258	0.09891	579	0.00518	0.03852	0.06772	0.15373	0.30544	0.26728	0.09382
529.5	0.00612	0.00172	0.00565	0.0121	0.09368	579.5	0.00533	0.03935	0.06581	0.14962	0.29409	0.27418	0.09744
530	0.00586	0.00175	0.00526	0.01158	0.08877	580	0.00567	0.04029	0.06454	0.14499	0.28322	0.28128	0.10118
530.5	0.00544	0.00168	0.00524	0.01117	0.08434	580.5	0.00588	0.0416	0.06329	0.13978	0.27377	0.28672	0.10519
531	0.00504	0.00142	0.0053	0.01091	0.08037	581	0.00569	0.04174	0.06206	0.13494	0.26474	0.29204	0.10904
531.5	0.00471	0.00127	0.00521	0.01058	0.07654	581.5	0.00509	0.03911	0.0594	0.13021	0.25525	0.29806	0.11275
532	0.0047	0.00115	0.00504	0.0103	0.0727	582	0.00439	0.03738	0.05556	0.12674	0.2463	0.305	0.11664
532.5	0.00476	0.00106	0.0051	0.01009	0.06897	582.5	0.00383	0.034	0.05335	0.12317	0.23775	0.31268	0.12072
533	0.00499	0.0009614	0.00516	0.00969	0.06555	583	0.00358	0.0301	0.053	0.11867	0.2294	0.31808	0.12488
533.5	0.00503	0.0008441	0.00532	0.00937	0.06259	583.5	0.00348	0.02757	0.05353	0.11418	0.22152	0.32001	0.12942
534	0.00481	0.0006003	0.00559	0.00907	0.05987	584	0.00331	0.0266	0.05266	0.11051	0.21405	0.32069	0.13434
534.5	0.0048	0.0003565	0.00571	0.00858	0.05703	584.5	0.00318	0.02731	0.04962	0.1074	0.2064	0.32186	0.13936
535	0.00505	0.000368	0.00578	0.00824	0.05405	585	0.00337	0.02795	0.04532	0.10354	0.19884	0.32245	0.14438
535.5	0.00548	0.0005175	0.00569	0.00806	0.05138	585.5	0.00374	0.0281	0.04114	0.09985	0.192	0.32403	0.14962
536	0.00585	0.0008004	0.00568	0.00805	0.04904	586	0.00412	0.02804	0.03826	0.09655	0.18511	0.32676	0.15514
536.5	0.00608	0.00112	0.00572	0.00787	0.04683	586.5	0.00436	0.02824	0.03601	0.09391	0.17759	0.32817	0.16076
537	0.00621	0.00138	0.00543	0.00757	0.04461	587	0.00428	0.02842	0.03396	0.09226	0.16908	0.32927	0.16644
537.5	0.00629	0.00153	0.00492	0.00739	0.04254	587.5	0.00415	0.02832	0.03145	0.09009	0.16107	0.33	0.17192
538	0.00667	0.00162	0.00445	0.00724	0.04078	588	0.00398	0.02796	0.02936	0.08678	0.15343	0.32933	0.17689
538.5	0.00683	0.00163	0.00414	0.0073	0.03913	588.5	0.00366	0.0259	0.02789	0.08361	0.14581	0.3278	0.18157
539	0.0066	0.00161	0.00383	0.00735	0.03732	589	0.00314	0.02303	0.02789	0.08063	0.13882	0.32757	0.1864
539.5	0.00626	0.00158	0.00367	0.0071	0.03533	589.5	0.00252	0.02123	0.02881	0.07796	0.1323	0.32767	0.19148
540	0.00581	0.00154	0.00377	0.00676	0.03332	590	0.00219	0.02058	0.03029	0.07501	0.1272	0.32584	0.1963
540.5	0.00543	0.00138	0.00375	0.00641	0.03141	590.5	0.00218	0.02032	0.03191	0.07121	0.1231	0.32244	0.20072
541	0.00488	0.00118	0.00358	0.00605	0.02985	591	0.00241	0.02085	0.03315	0.06649	0.11956	0.31778	0.20512
541.5	0.00419	0.00102	0.00369	0.00559	0.02854	591.5	0.00253	0.02142	0.033	0.06248	0.11624	0.31308	0.20947
542	0.00376	0.0009407	0.00416	0.00507	0.02707	592	0.00249	0.0218	0.03256	0.06024	0.11262	0.30913	0.21405
542.5	0.0034	0.0009844	0.00437	0.00473	0.02562	592.5	0.00282	0.02269	0.03396	0.05868	0.10967	0.30497	0.2189
543	0.00297	0.00112	0.00419	0.00434	0.02481	593	0.00338	0.0228	0.03406	0.05669	0.1073	0.29984	0.22343
543.5	0.0025	0.00134	0.00401	0.00417	0.02428	593.5	0.00394	0.02366	0.03396	0.05568	0.10491	0.29399	0.22736
544	0.00224	0.00154	0.00398	0.00411	0.02362	594	0.00422	0.0263	0.03383	0.05514	0.10139	0.28679	0.23099
544.5	0.00205	0.00168	0.00381	0.00402	0.02292	594.5	0.00406	0.02733	0.032	0.05461	0.09792	0.27924	0.2343
545	0.0019	0.00184	0.00355	0.00402	0.02208	595	0.0038	0.02593	0.03037	0.0542	0.09508	0.2729	0.23713
545.5	0.00206	0.00198	0.00338	0.00409	0.02094	595.5	0.00363	0.02307	0.02884	0.05344	0.09252	0.26693	0.23986
546	0.00219	0.00212	0.00333	0.0043	0.01957	596	0.00348	0.02146	0.02818	0.05212	0.08998	0.26034	0.24239
546.5	0.00193	0.00211	0.00318	0.00449	0.01841	596.5	0.00304	0.02322	0.02725	0.05072	0.08633	0.25445	0.24433
547	0.00159	0.00215	0.00313	0.00453	0.0173	597	0.00236	0.0256	0.02602	0.05055	0.08159	0.24837	0.24564
547.5	0.0016	0.00218	0.0032	0.00458	0.01593	597.5	0.0018	0.02598	0.02486	0.04859	0.0776	0.24129	0.24668
548	0.00138	0.00204	0.00306	0.00456	0.01461	598	0.00137	0.02373	0.02383	0.04526	0.07534	0.23423	0.24769
548.5	0.0012	0.00188	0.00276	0.00439	0.01357	598.5	0.00129	0.0237	0.02569	0.04389	0.07275	0.22726	0.24867
549	0.0013	0.00178	0.00266	0.00421	0.01289	599	0.00114	0.02542	0.0284	0.04225	0.06971	0.22084	0.2496
549.5	0.00125	0.00169	0.00282	0.00392	0.01248	599.5	0.000858055	0.02721	0.0295	0.04053	0.06696	0.21567	0.25
550	0.000987	0.00154	0.00284	0.00361	0.01232	600	0.000827319	0.02882	0.03016	0.03894	0.06402	0.21083	0.24957
550.5	0.00092	0.00133	0.0029	0.00348	0.01228	600.5	0.00112	0.02681	0.03089	0.03735	0.06169	0.20563	0.2486
551	0.00115	0.00116	0.00277	0.00367	0.01181	601	0.00153	0.02241	0.03236	0.03428	0.06008	0.19988	0.24755
551.5	0.00146	0.0009752	0.00235	0.00388	0.01107	601.5	0.00179	0.01912	0.03377	0.03187	0.0576	0.19507	0.24632
552	0.00198	0.0009131	0.00209	0.00393	0.01064	602	0.00212	0.01874	0.03354	0.03203	0.05433	0.19067	0.24452
552.5	0.00255	0.0009614	0.00191	0.00405	0.01027	602.5	0.00251	0.01615	0.0321	0.03245	0.05195	0.18596	0.24232
553	0.00258	0.0008901	0.00176	0.00433	0.01001	603	0.00292	0.01235	0.02985	0.03248	0.0505	0.18137	0.23972
553.5	0.00239	0.000943	0.00159	0.00456	0.00963	603.5	0.00336	0.01123	0.02771	0.03198	0.04917	0.17632	0.23671
554	0.0026	0.00112	0.00139	0.00456	0.00905	604	0.00366	0.01034	0.02554	0.03067	0.04736	0.17052	0.23359
554.5	0.00284	0.00138	0.0009918	0.00451	0.00839	604.5	0.00382	0.01238	0.02348	0.02967	0.04491	0.16489	0.2304
555	0.00304	0.00174	0.000589	0.0045	0.0078	605	0.00375	0.01751	0.0222	0.03023	0.04327	0.15938	0.227
555.5	0.00346	0.00204	0.000608	0.00442	0.00757	605.5	0.00379	0.02314	0.02181	0.03096	0.04274	0.15376	0.22351
556	0.00364	0.00222	0.000855	0.00437	0.00773	606	0.00396	0.0249	0.02057	0.02936	0.04219	0.14753	0.22005
556.5	0.00353	0.00217	0.00132	0.00432	0.00791	606.5	0.00373	0.02415	0.01829	0.02671	0.04079	0.14102	0.21607
557	0.00323	0.00209	0.00186	0.00416	0.00775	607	0.00337	0.02362	0.01615	0.02515	0.03925	0.13491	0.21167
557.5	0.00319	0.00199	0.00228	0.0038	0.00718	607.5	0.00311	0.02338	0.01631	0.02534	0.03836	0.12904	0.20722
558	0.00335	0.00193	0.00253	0.00372	0.00684	608	0.00296	0.02304	0.0191	0.02552	0.03804	0.12426	0.20259
558.5	0.00329	0.00194	0.00268	0.00388	0.00688	608.5	0.00272	0.02101	0.02121	0.02461	0.03792	0.12069	0.19778
559	0.0028	0.00176	0.00269	0.00364	0.00704	609	0.00246	0.01894	0.02184	0.02374	0.03781	0.11765	0.19292
559.5	0.00223	0.00138	0.00265	0.0032	0.0072	609.5	0.00227	0.01726	0.02045	0.02347	0.03746	0.11363	0.18792
560	0.00193	0.00103	0.00261	0.00275	0.00697	610	0.00169	0.01698	0.01864	0.02305	0.03656	0.1086	0.18238
560.5	0.00167	0.0008648	0.00254	0.00242	0.00664	610.5	0.00136	0.01723	0.01948	0.02281	0.03569	0.10499	0.17686
561	0.00138	0.0008602	0.00228	0.00206	0.00637	611	0.00151	0.01655	0.02044	0.02196	0.03455	0.10194	0.1714
561.5	0.0014	0.0008809	0.00195	0.00164	0.00626	611.5	0.00174	0.01494	0.01849	0.02103	0.03273	0.09901	0.16585
562	0.0015	0.0008165	0.00168	0.00139	0.00644	612	0.00178	0.01472	0.01445	0.02099	0.0306	0.09565	0.16055
562.5	0.00144	0.0006762	0.00155	0.00118	0.00637	612.5	0.00174	0.01529	0.01198	0.02115	0.02922	0.09179	0.15547
563	0.00185	0.0007429	0.00163	0.000917	0.00607	613	0.00179	0.01206	0.01025	0.02014	0.02818	0.08726	0.1504
563.5	0.00241	0.0011	0.00185	0.000833	0.00587	613.5	0.00183	0.0067	0.00982	0.01902	0.02704	0.0828	0.14519
564	0.00258	0.00141	0.00221	0.000931	0.00583	614	0.0019	0.00303	0.01177	0.01936	0.02642	0.07872	0.14037
564.5	0.00297	0.00159	0.00254	0.00102	0.00588	614.5	0.00176	0	0.01226	0.02097	0.02621	0.07489	0.13601
565	0.00392	0.00173	0.00278	0.00111	0.00595	615	0.0014	0.00156	0.01105	0.0224	0.02586	0.07196	0.13198
565.5	0.00477	0.00181	0.00304	0.00141	0.00624	615.5	0.0011	0.0064	0.01138	0.02279	0.02566	0.0679	0.12781
566	0.00521	0.00193	0.00328	0.00171	0.00634	616	0.000888386	0.00914	0.01277	0.02214	0.02538	0.0645	0.12349
566.5	0.00555	0.00209	0.0035	0.00198	0.00626	616.5	0.000740948	0.01023	0.0123	0.02122	0.02444	0.06292	0.11939
567	0.00559	0.00215	0.00349	0.0023	0.00665	617	0.000559192	0.01107	0.01203	0.02132	0.02286	0.06162	0.11539
567.5	0.00548	0.00205	0.00355	0.00258	0.00699	617.5	0.00032024	0.01389	0.01275	0.02162	0.02133	0.05959	0.11159
568	0.00554	0.00197	0.00359	0.00271	0.00719	618	0.000187302	0.01703	0.01265	0.02171	0.02016	0.05813	0.10777
568.5	0.00547	0.00194	0.00337	0.00274	0.00715	618.5	0.000326306	0.01953	0.01231	0.02106	0.0191	0.05693	0.10386
569	0.00515	0.00191	0.00311	0.00285	0.00708	619	0.000413024	0.02036	0.01294	0.01982	0.01859	0.05596	0.09999
569.5	0.00486	0.00194	0.00294	0.00298	0.00695	619.5	0.000318102	0.01923	0.01365	0.01887	0.01892	0.05545	0.09661
570	0.00456	0.00209	0.00279	0.00291	0.00657	620	0.000469874	0.0173	0.01394	0.01966	0.01913	0.0549	0.09351
570.5	0.00409	0.00228	0.00254	0.00272	0.00619	620.5	0.000923166	0.01587	0.01561	0.021	0.01868	0.05313	0.09038
571	0.00382	0.00248	0.0022	0.00251	0.00585	621	0.00128	0.01742	0.01683	0.02054	0.01821	0.05047	0.08741
571.5	0.00388	0.00254	0.00192	0.00241	0.0053	621.5	0.00164	0.01948	0.01611	0.01914	0.01767	0.04889	0.08453
572	0.00359	0.00247	0.00161	0.00242	0.00458	622	0.00197	0.01818	0.01564	0.01759	0.01707	0.04753	0.08168
572.5	0.00321	0.00239	0.00151	0.00251	0.00408	622.5	0.00195	0.01552	0.01551	0.0171	0.01631	0.04639	0.07879
573	0.00303	0.00235	0.00159	0.00258	0.0039	623	0.00182	0.0147	0.01551	0.01723	0.01537	0.04622	0.0759
573.5	0.00288	0.00233	0.00147	0.00239	0.00378	623.5	0.00176	0.01548	0.01549	0.01674	0.01403	0.04569	0.07313
574	0.00296	0.00218	0.00156	0.00237	0.00366	624	0.00156	0.01816	0.01528	0.01438	0.01272	0.04469	0.07053
574.5	0.0034	0.00194	0.00185	0.00279	0.00347	624.5	0.00129	0.0219	0.01388	0.01242	0.01172	0.04288	0.06792
575	0.00378	0.00165	0.00227	0.00328	0.00342	625	0.00105	0.02602	0.01194	0.0131	0.01146	0.04152	0.06531
575.5	0.00404	0.0015	0.00287	0.00349	0.0032	625.5	0.000929983	0.02808	0.01004	0.01537	0.01139	0.04116	0.06281
576	0.00459	0.00153	0.00337	0.00344	0.00309	626	0.000777518	0.0289	0.00801	0.01727	0.01078	0.04068	0.06048
576.5	0.00544	0.00168	0.00366	0.00337	0.0032	626.5	0.000870881	0.03154	0.00766	0.01779	0.01072	0.04053	0.05845
577	0.00617	0.00186	0.00359	0.00316	0.00333	627	0.00124	0.0339	0.0073	0.0177	0.01101	0.03935	0.05663
577.5	0.00652	0.00187	0.00345	0.00288	0.00324	627.5	0.00161	0.03534	0.00494	0.0182	0.01122	0.03731	0.0548
578	0.00659	0.00184	0.00329	0.00268	0.00322	628	0.00179	0.0364	0.00187	0.01948	0.01147	0.03621	0.05283
578.5	0.00635	0.00186	0.00319	0.00236	0.00358	628.5	0.00165	0.03591	0	0.0207	0.01187	0.03643	0.05079
579	0.00588	0.00186	0.00321	0.00197	0.00371	629	0.0015	0.03249	0.000421519	0.02102	0.01192	0.03701	0.04883
579.5	0.00551	0.00173	0.00291	0.00186	0.00358	629.5	0.00162	0.02899	0.00334	0.01984	0.01176	0.03691	0.047
580	0.00493	0.00161	0.00229	0.00194	0.00374	630	0.00168	0.03102	0.00721	0.01795	0.01213	0.03653	0.04525
580.5	0.00407	0.00151	0.00169	0.00162	0.00401	630.5	0.0016	0.03146	0.00852	0.01696	0.01258	0.03499	0.04352
581	0.00318	0.00136	0.00143	0.00124	0.00399	631	0.00154	0.02967	0.00955	0.01732	0.01287	0.03353	0.04179
581.5	0.00242	0.00126	0.00142	0.00129	0.00367	631.5	0.00173	0.02972	0.01178	0.0176	0.01311	0.03155	0.04016
582	0.00179	0.00125	0.00146	0.00142	0.00325	632	0.00218	0.02996	0.01527	0.01762	0.01316	0.02789	0.03859
582.5	0.00115	0.0011	0.00135	0.0016	0.00291	632.5	0.0025	0.02791	0.0183	0.01749	0.01326	0.02437	0.03719
583	0.00061	0.0008579	0.00112	0.00174	0.00259	633	0.00271	0.02501	0.01983	0.01715	0.01368	0.02207	0.03587
583.5	0.000315	0.0007038	0.00123	0.00156	0.0026	633.5	0.00281	0.02523	0.01986	0.0179	0.01408	0.0206	0.03449
584	0.000245	0.0006164	0.00181	0.00111	0.00271	634	0.00294	0.02394	0.01662	0.02019	0.01434	0.01955	0.03326
584.5	0.000431	0.0005313	0.00233	0.001	0.00263	634.5	0.00303	0.02135	0.01353	0.02177	0.01442	0.01976	0.03222
585	0.000613	0.0003473	0.00263	0.00134	0.00244	635	0.00297	0.02258	0.01409	0.02164	0.01388	0.01978	0.03122
585.5	0.000791	0.0002392	0.00286	0.00171	0.00229	635.5	0.00277	0.02191	0.01566	0.02202	0.0129	0.02055	0.03016
586	0.0013	0.0003059	0.00298	0.00199	0.00246	636	0.00257	0.01986	0.01561	0.02312	0.01198	0.02336	0.02919
586.5	0.00182	0.0005451	0.00318	0.00207	0.0027	636.5	0.00277	0.01805	0.01489	0.02322	0.0114	0.02512	0.02825
587	0.00225	0.0008004	0.00345	0.00176	0.00278	637	0.00312	0.02098	0.01408	0.02231	0.01096	0.0251	0.02734
587.5	0.00248	0.0009154	0.00355	0.00136	0.00265	637.5	0.0034	0.02407	0.01304	0.02074	0.01044	0.02414	0.02657
588	0.0025	0.0009384	0.00339	0.00141	0.00255	638	0.00355	0.02434	0.01349	0.01847	0.00954	0.02288	0.02579
588.5	0.00268	0.0009085	0.00325	0.00178	0.0026	638.5	0.00357	0.02383	0.01497	0.01663	0.00838	0.02119	0.02478
589	0.00304	0.000966	0.00321	0.00197	0.00266	639	0.00363	0.02246	0.01369	0.01523	0.00756	0.0195	0.02373
589.5	0.0034	0.00111	0.00315	0.00197	0.00283	639.5	0.00354	0.02192	0.01055	0.01374	0.00789	0.01772	0.02274
590	0.00337	0.00112	0.00321	0.00194	0.00313	640	0.00335	0.02033	0.01059	0.01193	0.00863	0.01578	0.02189
590.5	0.00316	0.00105	0.00345	0.00199	0.00325	640.5	0.00295	0.02142	0.0116	0.01072	0.00948	0.01424	0.02128
591	0.00313	0.00107	0.00376	0.00222	0.00325	641	0.00239	0.01964	0.01261	0.01062	0.0099	0.01324	0.02074
591.5	0.00328	0.0013	0.0041	0.00263	0.00357	641.5	0.00194	0.01536	0.01406	0.01047	0.00959	0.01353	0.02004
592	0.00364	0.00151	0.00419	0.00283	0.00389	642	0.00181	0.01436	0.01577	0.0103	0.00953	0.01506	0.01934
592.5	0.00386	0.00157	0.00408	0.00265	0.00407	642.5	0.00191	0.01705	0.01702	0.01072	0.00948	0.01679	0.01884
593	0.00408	0.00168	0.00394	0.00232	0.00416	643	0.00192	0.02109	0.0187	0.0122	0.00955	0.0179	0.01845
593.5	0.00427	0.00179	0.00388	0.00205	0.00419	643.5	0.00194	0.02357	0.0221	0.0132	0.009	0.01881	0.01797
594	0.00439	0.00192	0.00385	0.00183	0.00388	644	0.00205	0.02645	0.02275	0.01307	0.00813	0.01944	0.01733
594.5	0.00447	0.00199	0.0036	0.00164	0.00345	644.5	0.00222	0.02829	0.02203	0.01389	0.00748	0.01917	0.01669
595	0.00445	0.00192	0.00321	0.00148	0.00335	645	0.00248	0.02959	0.02133	0.01499	0.0066	0.0193	0.01612
595.5	0.00409	0.00183	0.00273	0.0014	0.00354	645.5	0.00265	0.0316	0.01972	0.01579	0.00673	0.01926	0.01569
596	0.00349	0.00177	0.00248	0.00143	0.00357	646	0.00246	0.03269	0.0178	0.01649	0.00792	0.01824	0.01532
596.5	0.00297	0.00187	0.00252	0.0016	0.0033	646.5	0.00228	0.03294	0.01731	0.01656	0.00972	0.01711	0.01483
597	0.00223	0.00197	0.00277	0.0017	0.003	647	0.00219	0.03132	0.01755	0.01589	0.01102	0.01652	0.01435
597.5	0.0016	0.00198	0.00308	0.00169	0.00276	647.5	0.0019	0.02943	0.0166	0.01532	0.01157	0.01633	0.01393
598	0.00134	0.00202	0.00309	0.00155	0.00274	648	0.0014	0.0293	0.01598	0.01567	0.01122	0.01541	0.01349
598.5	0.00136	0.00201	0.00303	0.0016	0.00311	648.5	0.00119	0.02718	0.01663	0.01459	0.01095	0.01464	0.0129
599	0.00144	0.00191	0.00308	0.00166	0.00348	649	0.00108	0.02624	0.01728	0.01374	0.01175	0.01316	0.01223
599.5	0.00165	0.0018	0.00307	0.00159	0.00329	649.5	0.000922415	0.02586	0.01823	0.01429	0.01256	0.01159	0.01173
600	0.00226	0.00167	0.00287	0.00164	0.00317	650	0.000967132	0.02372	0.0188	0.01589	0.01234	0.01073	0.01124
600.5	0.00277	0.0015	0.00265	0.00178	0.0035	650.5	0.00108	0.02167	0.01786	0.01747	0.01128	0.01105	0.01079
601	0.00309	0.0014	0.00249	0.00186	0.00388	651	0.0011	0.02098	0.01683	0.0175	0.00987	0.01293	0.01034
601.5	0.00322	0.00144	0.00224	0.00185	0.00399	651.5	0.00123	0.02027	0.01624	0.01639	0.00909	0.01432	0.00999
602	0.00295	0.00143	0.00208	0.00199	0.00397	652	0.00135	0.01678	0.01473	0.01499	0.00973	0.01417	0.00975
602.5	0.00266	0.00144	0.00206	0.00211	0.00389	652.5	0.00135	0.01593	0.01214	0.01452	0.00989	0.01336	0.00952
603	0.00257	0.00157	0.00181	0.00217	0.00381	653	0.00142	0.01567	0.01018	0.01472	0.00874	0.01324	0.00934
603.5	0.00263	0.00165	0.00142	0.00231	0.00385	653.5	0.00135	0.01586	0.00763	0.01445	0.00765	0.01283	0.00918
604	0.00228	0.00166	0.00116	0.00234	0.00371	654	0.00116	0.01612	0.00644	0.01298	0.00752	0.01162	0.00888
604.5	0.0019	0.00178	0.00102	0.00221	0.00332	654.5	0.00089139	0.01506	0.0079	0.01169	0.00754	0.01039	0.00852
605	0.00174	0.00191	0.0008778	0.00212	0.00294	655	0.000845865	0.01434	0.00851	0.01263	0.00724	0.00836	0.00817
605.5	0.00187	0.00181	0.0005738	0.00225	0.00283	655.5	0.000946275	0.01486	0.00866	0.01474	0.00633	0.00657	0.00781
606	0.00211	0.00157	0.0003952	0.00212	0.00291	656	0.00109	0.01478	0.00971	0.01677	0.00554	0.00772	0.00764
606.5	0.00212	0.00135	0.0005054	0.0017	0.00276	656.5	0.001	0.01375	0.01197	0.01752	0.00571	0.0093	0.00758
607	0.00229	0.0012	0.0009006	0.00133	0.00253	657	0.000812414	0.01555	0.01425	0.01737	0.00643	0.01016	0.00741
607.5	0.0026	0.00118	0.00132	0.000952	0.00247	657.5	0.00102	0.01755	0.0159	0.01701	0.00636	0.00995	0.00719
608	0.00298	0.00131	0.00151	0.000587551	0.00263	658	0.0011	0.02115	0.01574	0.01741	0.00529	0.0103	0.00713
608.5	0.00328	0.00133	0.00155	0.000518066	0.00304	658.5	0.00123	0.02494	0.01287	0.01716	0.00438	0.0113	0.0072
609	0.00351	0.00118	0.0015	0.000568155	0.00323	659	0.00138	0.02436	0.01043	0.01509	0.0047	0.01156	0.00728
609.5	0.00369	0.00113	0.0016	0.000397501	0.00348	659.5	0.00156	0.02347	0.00972	0.01297	0.00642	0.01087	0.00729
610	0.00355	0.00118	0.00184	0.000450677	0.00363	660	0.00178	0.02677	0.01176	0.0114	0.00786	0.00869	0.00709
610.5	0.00354	0.0012	0.00185	0.000812	0.00383	660.5	0.00227	0.02788	0.01437	0.01209	0.00815	0.00774	0.00691
611	0.00349	0.0013	0.00173	0.00102	0.00388	661	0.00262	0.02401	0.01597	0.01372	0.00784	0.00775	0.00689
611.5	0.00308	0.00142	0.00177	0.00127	0.0035	661.5	0.00266	0.02131	0.01769	0.01488	0.00813	0.00801	0.00686
612	0.00284	0.00147	0.00215	0.00167	0.00308	662	0.00274	0.01889	0.02083	0.01492	0.00912	0.00825	0.00668
612.5	0.00285	0.00164	0.0025	0.00186	0.00266	662.5	0.00271	0.0163	0.02444	0.0157	0.01008	0.00754	0.00632
613	0.0027	0.00206	0.00259	0.00185	0.00261	663	0.0026	0.01695	0.02593	0.01656	0.01014	0.00634	0.006
613.5	0.00236	0.00234	0.00277	0.00207	0.0027	663.5	0.00256	0.0169	0.02489	0.01631	0.00928	0.00527	0.0058
614	0.00221	0.00238	0.00295	0.00241	0.00259	664	0.00246	0.0144	0.02159	0.01584	0.00857	0.00457	0.00575
614.5	0.0021	0.00265	0.00317	0.0026	0.00244	664.5	0.00199	0.01498	0.0176	0.01508	0.00847	0.00384	0.00567
615	0.00197	0.00283	0.00329	0.003	0.00265	665	0.00153	0.01761	0.01394	0.01353	0.00886	0.00334	0.00534
615.5	0.00213	0.00296	0.00317	0.00318	0.00301	665.5	0.00129	0.01917	0.01115	0.01162	0.00924	0.00438	0.0049
616	0.00235	0.00302	0.00302	0.003	0.00324	666	0.00133	0.02034	0.00903	0.01035	0.00919	0.00617	0.00456
616.5	0.00237	0.00286	0.00292	0.00272	0.00327	666.5	0.00131	0.02078	0.00861	0.00875	0.00894	0.00634	0.00444
617	0.0025	0.00256	0.0031	0.00269	0.003	667	0.00107	0.02034	0.01001	0.0079	0.00909	0.00613	0.00439
617.5	0.00264	0.00243	0.00325	0.00293	0.00247	667.5	0.000954364	0.02145	0.01221	0.00832	0.00903	0.00735	0.00424
618	0.00268	0.00262	0.00328	0.00301	0.00221	668	0.00105	0.02263	0.01307	0.00911	0.00804	0.00948	0.00389
618.5	0.00271	0.00271	0.00334	0.00261	0.00194	668.5	0.00118	0.02245	0.01335	0.00892	0.00709	0.01197	0.00354
619	0.00262	0.00256	0.00332	0.00201	0.00154	669	0.00137	0.02207	0.01411	0.00854	0.00696	0.01325	0.00337
619.5	0.00251	0.00233	0.00315	0.00176	0.00132	669.5	0.00151	0.02164	0.01709	0.00866	0.00789	0.01219	0.00329
620	0.00229	0.00215	0.00298	0.00176	0.00152	670	0.00124	0.0208	0.01919	0.00866	0.00868	0.01004	0.00329
620.5	0.00203	0.00215	0.00276	0.00164	0.00208	670.5	0.0011	0.02228	0.01891	0.00862	0.00853	0.00977	0.00328
621	0.00178	0.0022	0.00248	0.00156	0.00253	671	0.00104	0.02553	0.01866	0.00889	0.00818	0.01056	0.00313
621.5	0.00172	0.00223	0.00232	0.00127	0.00285	671.5	0.000716972	0.0276	0.01813	0.00932	0.00814	0.01042	0.0029
622	0.00177	0.00209	0.00237	0.000889	0.00296	672	0.000362241	0.02826	0.01735	0.00997	0.00854	0.00923	0.00274
622.5	0.00184	0.00199	0.00237	0.00084	0.00299	672.5	0.000201168	0.02793	0.01689	0.01187	0.00861	0.00677	0.00262
623	0.00207	0.00206	0.00238	0.000952	0.00307	673	9.59621e-05	0.02682	0.01622	0.0138	0.00841	0.00482	0.00252
623.5	0.00206	0.0021	0.00259	0.000945	0.00297	673.5	0	0.02466	0.01318	0.01538	0.00713	0.00581	0.00248
624	0.00206	0.00217	0.00273	0.00098	0.00263	674	0.000107112	0.02354	0.01099	0.01709	0.00562	0.00815	0.0024
624.5	0.00198	0.00222	0.00274	0.00125	0.00186	674.5	0.000313307	0.0221	0.01034	0.01814	0.00533	0.00949	0.0023
625	0.00191	0.00206	0.00294	0.00143	0.00115	675	0.000743663	0.01901	0.00965	0.01878	0.00573	0.01124	0.00231
625.5	0.00194	0.0017	0.00315	0.00147	0.00106	675.5	0.00125	0.01584	0.01057	0.01978	0.00585	0.01255	0.00248
626	0.002	0.00142	0.003	0.00169	0.00118	676	0.00151	0.01434	0.01177	0.0211	0.0057	0.01362	0.0026
626.5	0.00186	0.00107	0.0026	0.00188	0.00141	676.5	0.00143	0.01585	0.01234	0.02191	0.00585	0.01625	0.00259
627	0.00144	0.0007475	0.00223	0.00208	0.0016	677	0.00125	0.0181	0.01366	0.02246	0.00535	0.01927	0.00264
627.5	0.00109	0.000552	0.00198	0.00225	0.00184	677.5	0.00138	0.01954	0.01557	0.02245	0.0049	0.02156	0.0026
628	0.00086	0.0002875	0.00196	0.00227	0.00213	678	0.00157	0.01999	0.01616	0.02174	0.005	0.02214	0.00255
628.5	0.00072	3.24827e-05	0.00217	0.0023	0.00256	678.5	0.00158	0.02098	0.01517	0.02116	0.00478	0.02173	0.00248
629	0.000863	0	0.00219	0.0023	0.00299	679	0.00149	0.02483	0.01469	0.01999	0.00392	0.0192	0.00231
629.5	0.00104	0.000166295	0.00196	0.00216	0.00323	679.5	0.00132	0.02828	0.01234	0.01768	0.00345	0.01696	0.00213
630	0.000904	0.0003657	0.00186	0.00174	0.00317	680	0.00122	0.02835	0.01166	0.01548	0.00364	0.01574	0.00204
630.5	0.000819	0.0006072	0.00196	0.00159	0.00276	680.5	0.00139	0.02398	0.01267	0.01406	0.00348	0.0137	0.00203
631	0.00114	0.0008441	0.00199	0.00165	0.00223	681	0.00164	0.02342	0.01239	0.01316	0.00371	0.01192	0.0019
631.5	0.00161	0.00103	0.00215	0.00158	0.00192	681.5	0.0015	0.02592	0.01233	0.01294	0.00431	0.0109	0.00194
632	0.00203	0.00123	0.00235	0.00145	0.00178	682	0.0012	0.02667	0.01258	0.013	0.0043	0.0112	0.00201
632.5	0.0025	0.00136	0.00244	0.00127	0.00161	682.5	0.00106	0.02457	0.0126	0.0123	0.00314	0.01303	0.00197
633	0.0029	0.00159	0.00271	0.00113	0.00159	683	0.00104	0.01998	0.01136	0.01203	0.00258	0.01644	0.00194
633.5	0.00296	0.00179	0.0034	0.00123	0.00155	683.5	0.000871574	0.01606	0.01163	0.0125	0.00277	0.02026	0.00183
634	0.00307	0.0018	0.00386	0.00147	0.00136	684	0.000703626	0.01659	0.01194	0.01239	0.00276	0.02379	0.00174
634.5	0.00336	0.0017	0.00394	0.00165	0.00138	684.5	0.000624245	0.02154	0.01203	0.01128	0.00248	0.02524	0.00179
635	0.0034	0.00159	0.00439	0.00158	0.00189	685	0.000565489	0.02167	0.01276	0.01061	0.00163	0.02452	0.00189
635.5	0.00333	0.00148	0.00468	0.00141	0.00235	685.5	0.000802535	0.01964	0.0127	0.01029	0.00115	0.02178	0.00182
636	0.00324	0.00137	0.0049	0.0014	0.00259	686	0.00109	0.01916	0.01153	0.00984	0.00146	0.01853	0.00164
636.5	0.00302	0.00147	0.00498	0.00141	0.00276	686.5	0.0011	0.01843	0.0109	0.01094	0.00288	0.01456	0.00161
637	0.00271	0.00142	0.00473	0.00132	0.00288	687	0.000927672	0.0174	0.01128	0.01299	0.00369	0.01053	0.00164
637.5	0.00284	0.00114	0.00424	0.00109	0.00301	687.5	0.000918891	0.0167	0.01126	0.01479	0.00362	0.00782	0.00168
638	0.0032	0.0009246	0.00401	0.000763	0.00328	688	0.000951475	0.01634	0.01111	0.01511	0.00333	0.00584	0.00171
638.5	0.00343	0.0009499	0.00434	0.000380203	0.00375	688.5	0.00114	0.01606	0.01039	0.01382	0.00309	0.00634	0.00161
639	0.00403	0.00106	0.00447	0.000187399	0.00409	689	0.0013	0.0188	0.01032	0.01192	0.00295	0.00797	0.00156
639.5	0.00455	0.00107	0.00424	0.000132836	0.004	689.5	0.00115	0.02175	0.01152	0.01037	0.0024	0.00911	0.00158
640	0.00481	0.00117	0.00386	0	0.00358	690	0.00109	0.02244	0.01329	0.00907	0.00213	0.01014	0.00171
640.5	0.00496	0.00121	0.00356	5.06254e-05	0.00325	690.5	0.00122	0.02474	0.0138	0.00764	0.00207	0.01364	0.00179
641	0.00525	0.00101	0.00355	0.000278743	0.00325	691	0.00121	0.02554	0.01258	0.00687	0.0022	0.01682	0.00174
641.5	0.00515	0.0008441	0.00363	0.000512474	0.00331	691.5	0.00137	0.02546	0.01218	0.00686	0.0028	0.0166	0.00171
642	0.00475	0.0008694	0.00369	0.00077	0.00337	692	0.00165	0.02474	0.0113	0.00815	0.00434	0.01573	0.0017
642.5	0.00451	0.0009108	0.00346	0.00111	0.00316	692.5	0.00137	0.02303	0.01041	0.01021	0.00602	0.01576	0.00167
643	0.00405	0.0007383	0.00329	0.00156	0.00281	693	0.00108	0.02095	0.00988	0.01206	0.00732	0.01591	0.00158
643.5	0.0035	0.000621	0.00341	0.00204	0.00271	693.5	0.00114	0.02182	0.00911	0.01272	0.00808	0.01699	0.00142
644	0.00315	0.0005543	0.00347	0.00225	0.00304	694	0.0013	0.02567	0.00804	0.01392	0.00802	0.01791	0.0012
644.5	0.00309	0.0004991	0.00359	0.00221	0.00328	694.5	0.00137	0.02808	0.00879	0.01557	0.0081	0.01594	0.00108
645	0.00309	0.0006877	0.00367	0.0022	0.00298	695	0.00135	0.03287	0.01108	0.01631	0.00796	0.01497	0.00111
645.5	0.00317	0.0009637	0.0034	0.00225	0.00233	695.5	0.0012	0.03598	0.01291	0.01634	0.0076	0.01538	0.00108
646	0.00331	0.00111	0.00281	0.00225	0.0017	696	0.000949973	0.03693	0.0162	0.0157	0.00639	0.01518	0.0009975
646.5	0.00319	0.0011	0.00235	0.0021	0.00136	696.5	0.00102	0.03675	0.01945	0.01436	0.00458	0.01347	0.000875
647	0.00322	0.00125	0.00176	0.00165	0.0014	697	0.00117	0.03366	0.02034	0.01302	0.00317	0.01138	0.000795
647.5	0.00365	0.00144	0.00124	0.00128	0.00166	697.5	0.000887693	0.02638	0.01886	0.01265	0.00289	0.00816	0.00082
648	0.00406	0.00145	0.000912	0.00139	0.00182	698	0.000517248	0.01865	0.01879	0.01249	0.00389	0.00556	0.0008875
648.5	0.00415	0.00144	0.000475	0.00151	0.00182	698.5	0.000384311	0.0147	0.01898	0.01232	0.00468	0.00452	0.00083
649	0.00413	0.00148	5.3667e-05	0.00123	0.00193	699	0.01601	0	0.01805	0.01094	0.0055	0.00265	0.0006575
649.5	0.00397	0.00153	0	0.000805	0.00208	699.5	0.01468	0	0.01701	0.00994	0.00596	0	0.00059

## Sheet: Supplementary Fig. 2
Supplementary Fig 2
Wavelength	PL Intensity	PL Intensity
	Fresh Prepared P3	After 8 weeks
435	1710	220
436	1730	220
437	1520	200
438	1720	170
439	1420	180
440	1520	210
441	1630	170
442	1480	150
443	1560	160
444	1730	200
445	1800	180
446	1710	170
447	1720	160
448	1630	130
449	1840	150
450	1790	160
451	1860	170
452	1730	140
453	1930	170
454	1930	150
455	1690	150
456	1860	150
457	2080	160
458	2250	160
459	2170	170
460	2290	150
461	2400	180
462	2640	160
463	2470	180
464	3040	170
465	2760	170
466	2780	170
467	3570	190
468	3530	210
469	4040	230
470	4270	240
471	4740	240
472	4930	270
473	5840	220
474	6370	390
475	6890	310
476	8140	390
477	8350	330
478	9930	450
479	12190	560
480	14080	530
481	16470	690
482	18810	750
483	22160	890
484	25970	1000
485	32440	1160
486	38080	1380
487	44400	1620
488	54080	1820
489	64670	2270
490	77560	2740
491	94120	3270
492	111580	3960
493	134010	4530
494	161870	5520
495	190600	6430
496	227050	7750
497	272060	9370
498	327880	11160
499	375640	13120
500	447700	15750
501	526030	18720
502	610840	21270
503	703970	25300
504	808600	29400
505	915050	33910
506	1029180	39120
507	1147450	43430
508	1284330	50110
509	1401980	56130
510	1538540	62990
511	1667620	68310
512	1803180	75210
513	1918810	81650
514	2008880	87070
515	2103700	94400
516	2181750	99450
517	2235600	101030
518	2267230	105370
519	2259980	106740
520	2245950	104810
521	2209710	103440
522	2127430	101020
523	2031490	96520
524	1905120	89810
525	1757940	83920
526	1615730	77520
527	1466530	70620
528	1338700	63720
529	1199450	57500
530	1077280	51930
531	960780	46020
532	861440	41640
533	770130	36170
534	687780	32900
535	609790	29600
536	539420	25820
537	485670	23180
538	425920	20630
539	376470	18360
540	338390	16330
541	304030	14140
542	266980	12690
543	236970	11540
544	211060	10360
545	187760	9050
546	166910	7820
547	147790	7070
548	133100	6360
549	117060	5800
550	104640	5130
551	94120	4370
552	83240	4000
553	72920	3600
554	67560	3260
555	59800	2670
556	52230	2690
557	49460	2280
558	41890	2160
559	37850	1850
560	34740	1680
561	32330	1610
562	28440	1450
563	25870	1330
564	24050	1100
565	20610	1090
566	19110	1080
567	17220	880
568	15680	920
569	14410	840
570	13050	720
571	11660	630
572	11300	580
573	9580	610
574	9620	530
575	8760	490
576	7710	450
577	7080	390
578	6570	450
579	6010	340
580	5630	300
581	4940	280
582	4760	320
583	4490	280
584	3920	230
585	3850	230
586	3370	230
587	3570	230
588	3110	180
589	3100	200
590	2550	200
591	2660	210
592	2580	190
593	2200	210
594	2350	150
595	2050	120
596	2230	120
597	1850	120
598	1480	120
599	1980	130
600	1680	100
601	1590	130
602	1640	120
603	1260	110
604	1500	120
605	1150	110
606	1020	100
607	1050	90
608	1190	90
609	1080	100
610	1150	90
611	1020	80
612	930	90
613	1020	90
614	970	80
615	860	100
616	770	60
617	820	60
618	650	80
619	810	60
620	890	90
621	630	80
622	710	70
623	650	60
624	880	90
625	760	60
626	680	60
627	490	50
628	670	70
629	580	70
630	460	60
631	450	60
632	510	50
633	640	70
634	420	80
635	530	50
636	380	40
637	590	60
638	510	70
639	590	80
640	560	50
641	590	60
642	550	50
643	470	40
644	400	30
645	330	60
646	390	60
647	530	70
648	510	50
649	400	40
650	480	60
651	360	40
652	430	60
653	500	30
654	450	50
655	350	50
656	380	50
657	370	30
658	340	30
659	310	70
660	350	60
661	410	30
662	390	40
663	370	40
664	410	40
665	400	40
666	350	40
667	400	40
668	410	40
669	410	50
670	350	40
671	320	60
672	380	30
673	350	60
674	420	30
675	390	50
676	280	50
677	350	20
678	350	40
679	290	30
680	230	30
681	380	40
682	290	30
683	330	50
684	380	60
685	300	40
686	340	50
687	360	20
688	370	50
689	450	50
690	400	50
691	300	30
692	320	40
693	310	30
694	290	30
695	340	30
696	420	30
697	290	40
698	350	30
699	380	20
700	210	50

## Sheet: Supplementary Fig 3
Supplementary Fig. 3a								Supplementary Fig. 3b						Supplementary Fig. 3c					Supplementary Fig. 3d
time (min)	Yield (%)							time (min)	Yield (%)					Recycling number	P1	P4			Recycling number	P1	P4
0	0	0	0	0	0			0	0	0	0			1	86	54			1	87	79
10	2	8	14	23	8			30	10	29	35			2	83	33			2	85	71
20	5	17	25	42	8			60	19.4	57	66			3	82	13			3	83	59
30	8	25	37	51	8.1			90	33	75	79			4	79	0			4	80	43
40	10.6	33	46	53.6	8.1			120	46	89	86
60	18.2	50	56	54.2	8.1			180	67	89	91
90	37.3	62	57	54.2				240	82	89	91
120	54.8	64	57	54.2				300	88	89	91
180	78.7	64	57	54.2				360	88	90	91
240	85	64	57	54.2
300	85.2
360	85.2

## Sheet: Supplementary Fig 4
Supplementary Fig. 4b								Supplementary Fig. 4c				Supplementary Fig. 4d
Absorption	P4	P4 Irriadiation	PL	P4	P4 Irriadiation			PL in hexane	Before irradiation	after irradiation		PL in 1,4-dioxane	Before irradiation	after irradiation
350	0.922	0.53	400	0.01568	380	0.01347		435	1970	1910		435	9690	8290
351	0.914	0.526	400.5	0.0148	381	0.01235		436	1710	1690		436	8470	8100
352	0.906	0.521	401	0.01378	382	0.0125		437	1830	1740		437	8960	7880
353	0.898	0.516	401.5	0.0125	383	0.01227		438	1810	1570		438	8970	8060
354	0.89	0.51	402	0.01138	384	0.01163		439	1840	1410		439	8470	8010
355	0.883	0.505	402.5	0.01074	385	0.01211		440	1450	1530		440	8450	7310
356	0.875	0.499	403	0.01021	386	0.01211		441	1690	1340		441	8120	7340
357	0.867	0.493	403.5	0.00958	387	0.01301		442	1510	1560		442	8060	6830
358	0.859	0.487	404	0.00889	388	0.01217		443	1580	1520		443	8330	7180
359	0.85	0.481	404.5	0.00824	389	0.01216		444	1300	1510		444	7580	7160
360	0.835	0.469	405	0.00763	390	0.01312		445	1550	1550		445	8140	7180
361	0.824	0.463	405.5	0.00715	391	0.01369		446	1790	1680		446	7710	7180
362	0.811	0.456	406	0.00695	392	0.01495		447	1560	1550		447	7390	6900
363	0.796	0.449	406.5	0.00674	393	0.01767		448	1420	1250		448	7920	6730
364	0.782	0.443	407	0.00632	394	0.02051		449	1280	1610		449	7490	7070
365	0.765	0.436	407.5	0.00587	395	0.0235		450	1490	1100		450	7840	6850
366	0.747	0.43	408	0.00545	396	0.02977		451	1620	1180		451	7200	7270
367	0.73	0.423	408.5	0.00525	397	0.03739		452	1360	1440		452	7460	6810
368	0.711	0.417	409	0.00523	398	0.04758		453	1290	1450		453	7290	6850
369	0.694	0.411	409.5	0.00515	399	0.06133		454	1450	1280		454	7640	6410
370	0.679	0.406	410	0.00499	400	0.07936		455	1150	1010		455	7700	7170
371	0.664	0.401	410.5	0.00486	401	0.1067		456	1300	1050		456	7200	6720
372	0.651	0.396	411	0.00477	402	0.14116		457	1330	1170		457	7170	6520
373	0.639	0.391	411.5	0.00481	403	0.18889		458	1650	1400		458	7520	6530
374	0.627	0.386	412	0.00485	404	0.25065		459	1260	1080		459	7660	6700
375	0.616	0.382	412.5	0.00497	405	0.33662		460	1060	1090		460	7230	7070
376	0.607	0.378	413	0.00507	406	0.44179		461	1290	1160		461	7820	6550
377	0.597	0.375	413.5	0.00503	407	0.56598		462	1500	1310		462	6690	6590
378	0.589	0.371	414	0.00497	408	0.71157		463	1330	1580		463	6900	6210
379	0.581	0.368	414.5	0.00499	409	0.85398		464	1520	1410		464	6760	6010
380	0.573	0.365	415	0.00492	410	0.96638		465	1700	1440		465	6960	6170
381	0.566	0.362	415.5	0.00482	411	1		466	1590	1640		466	7020	5940
382	0.56	0.36	416	0.0048	412	0.95324		467	1640	1640		467	6750	6340
383	0.553	0.357	416.5	0.00474	413	0.84545		468	1530	1180		468	7050	6020
384	0.547	0.355	417	0.0045	414	0.70959		469	1450	1470		469	7160	6020
385	0.54	0.353	417.5	0.00433	415	0.57803		470	1590	1600		470	6900	5950
386	0.534	0.351	418	0.00438	416	0.46029		471	1870	1720		471	6540	5360
387	0.528	0.35	418.5	0.00438	417	0.36895		472	1810	1920		472	6820	6230
388	0.522	0.349	419	0.00419	418	0.30428		473	2350	2120		473	7230	6230
389	0.516	0.347	419.5	0.00417	419	0.24979		474	2610	2120		474	7190	5880
390	0.51	0.346	420	0.00428	420	0.20876		475	2850	2790		475	6970	5810
391	0.503	0.346	420.5	0.0042	421	0.17216		476	3140	2710		476	6260	6070
392	0.496	0.346	421	0.00424	422	0.14758		477	3770	3310		477	6910	6220
393	0.49	0.346	421.5	0.00435	423	0.12139		478	4000	3590		478	7360	6220
394	0.484	0.347	422	0.00421	424	0.10337		479	4600	4400		479	7180	6390
395	0.477	0.348	422.5	0.00385	425	0.08697		480	5110	5180		480	7040	6720
396	0.47	0.349	423	0.00355	426	0.07386		481	6110	5670		481	7600	6090
397	0.462	0.352	423.5	0.00336	427	0.0649		482	6660	6640		482	7450	6640
398	0.455	0.356	424	0.00285	428	0.05487		483	8100	7100		483	7950	6180
399	0.447	0.36	424.5	0.00207	429	0.04679		484	8580	8710		484	7540	6610
400	0.439	0.365	425	0.00161	430	0.0422		485	10530	10200		485	8200	7280
401	0.432	0.372	425.5	0.00121	431	0.03643		486	12430	11770		486	8530	6970
402	0.424	0.379	426	0.000759493	432	0.03221		487	14240	13370		487	8410	7840
403	0.415	0.389	426.5	0.000514244	433	0.02809		488	16310	15360		488	8900	8090
404	0.408	0.399	427	0.000524296	434	0.02515		489	18850	17770		489	10220	8460
405	0.401	0.41	427.5	0.000729509	435	0.02211		490	21640	20750		490	10630	9050
406	0.394	0.423	428	0.000984175	436	0.02002		491	25790	23640		491	11430	9780
407	0.387	0.436	428.5	0.00132	437	0.01771		492	29490	27830		492	12550	10640
408	0.381	0.446	429	0.00161	438	0.01619		493	35340	33260		493	14130	11920
409	0.375	0.454	429.5	0.00151	439	0.01485		494	40460	38430		494	15310	13500
410	0.369	0.456	430	0.00143	440	0.01269		495	47070	44570		495	17470	14870
411	0.364	0.448	430.5	0.00154	441	0.01135		496	55200	53350		496	18700	15770
412	0.36	0.429	431	0.00158	442	0.01016		497	64920	59000		497	21450	18230
413	0.356	0.397	431.5	0.00158	443	0.01005		498	74660	71280		498	24410	20700
414	0.352	0.355	432	0.00149	444	0.0092		499	88020	81960		499	27960	23990
415	0.348	0.307	432.5	0.00138	445	0.00797		500	102920	97900		500	31510	26920
416	0.345	0.264	433	0.00145	446	0.00733		501	120740	113000		501	36990	31340
417	0.342	0.221	433.5	0.00167	447	0.0065		502	136670	127160		502	41110	36270
418	0.339	0.185	434	0.00203	448	0.00633		503	156360	149180		503	47920	41640
419	0.336	0.155	434.5	0.00243	449	0.00636		504	179350	169070		504	53640	47100
420	0.332	0.13	435	0.00283	450	0.00568		505	202250	186000		505	61310	54120
421	0.329	0.113	435.5	0.00296	451	0.00561		506	225380	207730		506	73420	62020
422	0.326	0.1	436	0.00274	452	0.0057		507	246710	225420		507	82270	70150
423	0.323	0.091	436.5	0.00254	453	0.00535		508	257620	241370		508	92010	80800
424	0.319	0.084	437	0.00237	454	0.0051		509	268340	250360		509	108430	92010
425	0.316	0.078	437.5	0.00236	455	0.00485		510	278690	258620		510	123830	105910
426	0.313	0.074	438	0.00282	456	0.00454		511	281220	259210		511	144370	121800
427	0.31	0.07	438.5	0.00308	457	0.00454		512	285190	259200		512	166640	141820
428	0.307	0.068	439	0.00275	458	0.00462		513	277850	252140		513	191660	164120
429	0.304	0.065	439.5	0.00237	459	0.00432		514	265170	241770		514	219430	192260
430	0.301	0.063	440	0.00226	460	0.00442		515	249930	225390		515	258710	221090
431	0.299	0.061	440.5	0.00238	461	0.00391		516	231990	212670		516	300900	258250
432	0.295	0.059	441	0.00252	462	0.00411		517	212880	195410		517	349170	297610
433	0.293	0.058	441.5	0.00267	463	0.00372		518	192620	172500		518	406760	349750
434	0.29	0.056	442	0.00253	464	0.004		519	171270	158500		519	473310	407110
435	0.287	0.055	442.5	0.00193	465	0.00365		520	155400	139450		520	551790	470800
436	0.284	0.054	443	0.00162	466	0.00351		521	136940	125450		521	642240	546670
437	0.282	0.052	443.5	0.00183	467	0.00322		522	119180	108740		522	745250	638990
438	0.279	0.051	444	0.00223	468	0.00286		523	105080	92710		523	856870	731970
439	0.277	0.05	444.5	0.00278	469	0.00324		524	90160	82020		524	975190	832190
440	0.275	0.049	445	0.00318	470	0.00284		525	77140	71240		525	1095610	944160
441	0.272	0.048	445.5	0.0034	471	0.00271		526	68120	62870		526	1213240	1040510
442	0.27	0.047	446	0.00338	472	0.00267		527	58720	52450		527	1322490	1139320
443	0.267	0.046	446.5	0.00334	473	0.00281		528	51570	46670		528	1410490	1212600
444	0.265	0.045	447	0.00349	474	0.00237		529	46380	40000		529	1474130	1273890
445	0.263	0.044	447.5	0.00365	475	0.00232		530	38780	34260		530	1505820	1296620
446	0.26	0.043	448	0.00371	476	0.00227		531	32740	29910		531	1503840	1292560
447	0.258	0.042	448.5	0.00368	477	0.00221		532	29010	24920		532	1458090	1264310
448	0.256	0.042	449	0.00352	478	0.0019		533	24590	22120		533	1398860	1206000
449	0.254	0.041	449.5	0.00346	479	0.00193		534	22070	18500		534	1301740	1122930
450	0.251	0.04	450	0.00341	480	0.00235		535	19230	16810		535	1202050	1037950
451	0.249	0.039	450.5	0.00342	481	0.00193		536	16410	15360		536	1086680	940980
452	0.247	0.038	451	0.00353	482	0.00198		537	14580	12530		537	971190	843880
453	0.245	0.038	451.5	0.00381	483	0.00162		538	12240	10770		538	862620	750310
454	0.243	0.037	452	0.00417	484	0.00185		539	10960	9940		539	758290	663060
455	0.241	0.036	452.5	0.00444	485	0.00179		540	9010	8430		540	671870	576470
456	0.239	0.036	453	0.00446	486	0.00193		541	8320	6710		541	583730	508660
457	0.237	0.035	453.5	0.00422	487	0.00156		542	7130	6300		542	501430	438960
458	0.235	0.034	454	0.00401	488	0.00153		543	6820	5520		543	437550	385820
459	0.233	0.034	454.5	0.004	489	0.00162		544	5640	5080		544	376150	329940
460	0.231	0.033	455	0.00407	490	0.00143		545	4990	4540		545	329210	287670
461	0.23	0.033	455.5	0.00406	491	0.00162		546	4500	3700		546	285570	246920
462	0.228	0.033	456	0.00377	492	0.00152		547	4090	3490		547	246880	212760
463	0.226	0.032	456.5	0.00327	493	0.00152		548	3450	3080		548	214110	186420
464	0.225	0.032	457	0.00285	494	0.00162		549	3050	2610		549	185840	162050
465	0.223	0.032	457.5	0.00269	495	0.00189		550	2950	2660		550	159590	138800
466	0.222	0.032	458	0.00277	496	0.00177		551	2330	2200		551	137460	123980
467	0.22	0.032	458.5	0.00284	497	0.00146		552	2240	2010		552	119030	106630
468	0.219	0.032	459	0.00297	498	0.00154		553	2060	2030		553	104110	91180
469	0.217	0.032	459.5	0.00326	499	0.00156		554	1910	1710		554	92250	78770
470	0.216	0.032	460	0.00359	500	0.00149		555	1640	1580		555	78500	68920
471	0.215	0.032	460.5	0.00402	501	0.0014		556	1790	1500		556	68860	61610
472	0.214	0.031	461	0.00461	502	0.00136		557	1750	1490		557	59050	53700
473	0.212	0.031	461.5	0.00521	503	0.00119		558	1310	1280		558	52570	48150
474	0.211	0.031	462	0.00578	504	0.00121		559	1200	1080		559	47290	41300
475	0.21	0.03	462.5	0.00626	505	0.00147		560	1220	1270		560	41890	37790
476	0.209	0.03	463	0.00662	506	0.00143		561	1130	1090		561	36320	32610
477	0.207	0.029	463.5	0.00668	507	0.00123		562	1070	1030		562	33940	29370
478	0.206	0.029	464	0.00658	508	0.00138		563	1070	1010		563	29100	25780
479	0.205	0.029	464.5	0.00666	509	0.00116		564	810	930		564	27150	23020
480	0.204	0.028	465	0.00677	510	0.00132		565	790	1100		565	23490	21760
481	0.204	0.028	465.5	0.00668	511	0.00153		566	830	770		566	20580	18910
482	0.203	0.028	466	0.00653	512	0.00117		567	790	760		567	17770	16650
483	0.202	0.027	466.5	0.00633	513	0.00117		568	1090	890		568	17700	16250
484	0.201	0.027	467	0.00624	514	0.00123		569	900	920		569	15140	14160
485	0.2	0.026	467.5	0.0063	515	0.00102		570	850	850		570	14250	12620
486	0.2	0.026	468	0.00658	516	0.00147		571	770	880		571	12990	12090
487	0.199	0.026	468.5	0.00681	517	0.00112		572	700	810		572	12200	11680
488	0.199	0.025	469	0.00691	518	0.00129		573	910	540		573	12000	10880
489	0.199	0.025	469.5	0.00723	519	0.00117		574	870	770		574	10810	9720
490	0.198	0.025	470	0.0076	520	0.00145		575	740	700		575	10020	9310
491	0.198	0.024	470.5	0.00794	521	0.0013		576	870	600		576	8950	8380
492	0.198	0.024	471	0.00853	522	0.0011		577	590	630		577	8750	8110
493	0.198	0.024	471.5	0.00906	523	0.00122		578	600	600		578	7960	7580
494	0.198	0.024	472	0.00936	524	0.00117		579	680	510		579	7120	7290
495	0.197	0.023	472.5	0.00942	525	0.00119		580	690	730		580	7260	6710
496	0.197	0.023	473	0.00938	526	0.000886848		581	570	590		581	6870	6300
497	0.197	0.023	473.5	0.00938	527	0.00103		582	620	510		582	6650	6120
498	0.196	0.022	474	0.00941	528	0.000998438		583	550	550		583	6700	6510
499	0.195	0.022	474.5	0.00946	529	0.0011		584	620	550		584	6300	6240
500	0.195	0.024	475	0.00959	530	0.000769384		585	580	680		585	6400	5880
501	0.194	0.024	475.5	0.00977	531	0.000599063		586	490	630		586	5970	5280
502	0.192	0.023	476	0.00997	532	0.000763511		587	560	470		587	5170	5130
503	0.19	0.023	476.5	0.01026	533	0.000792877		588	620	630		588	5450	5300
504	0.188	0.023	477	0.01083	534	0.000716526		589	550	580		589	5380	5210
505	0.184	0.023	477.5	0.01167	535	0.000851609		590	620	430		590	5120	4760
506	0.18	0.022	478	0.01243	536	0.00102		591	520	510		591	4630	4670
507	0.175	0.022	478.5	0.01304	537	0.000998438		592	480	490		592	4520	4280
508	0.168	0.022	479	0.01378	538	0.000857482		593	490	390		593	4590	4340
509	0.161	0.021	479.5	0.01456	539	0.000710653		594	630	540		594	4220	3740
510	0.151	0.021	480	0.0153	540	0.000610809		595	450	600		595	4080	3830
511	0.141	0.021	480.5	0.01599	541	0.000787004		596	520	630		596	4090	3880
512	0.129	0.021	481	0.01676	542	0.000681287		597	590	650		597	3790	3830
513	0.116	0.021	481.5	0.01754	543	0.000922087		598	410	550		598	3530	3680
514	0.102	0.021	482	0.01853	544	0.000552077		599	400	510		599	3740	3420
515	0.088	0.021	482.5	0.02022	545	0.00070478		600	410	290		600	3840	3620
516	0.074	0.02	483	0.02244	546	0.00057557		601	520	470		601	3140	3710
517	0.062	0.02	483.5	0.02477	547	0.000628428		602	430	360		602	3330	3360
518	0.05	0.02	484	0.02697	548	0.000904467		603	510	540		603	3510	3280
519	0.04	0.02	484.5	0.0292	549	0.00079875		604	430	490		604	3340	3010
520	0.033	0.02	485	0.03195	550	0.000616682		605	490	560		605	3320	3310
521	0.026	0.019	485.5	0.0351	551	0.000487473		606	520	480		606	3130	2940
522	0.02	0.019	486	0.03846	552	0.000681287		607	570	430		607	3180	3030
523	0.016	0.019	486.5	0.04153	553	0.000587316		608	430	650		608	3150	2650
524	0.013	0.018	487	0.04436	554	0.000622555		609	500	440		609	3290	2840
525	0.01	0.018	487.5	0.04724	555	0.000599063		610	560	490		610	3080	2930
526	0.008	0.018	488	0.05027	556	0.00091034		611	470	560		611	2920	2910
527	0.007	0.018	488.5	0.05366	557	0.000469853		612	440	460		612	3010	3050
528	0.005	0.018	489	0.05757	558	0.000599063		613	430	470		613	2900	2660
529	0.005	0.018	489.5	0.06176	559	0.000581443		614	420	480		614	2890	2590
530	0.004	0.017	490	0.06596	560	0.000393502		615	530	420		615	2490	2920
531	0.004	0.018	490.5	0.07058	561	0.000387629		616	540	540		616	2580	2780
532	0.003	0.018	491	0.07587	562	0.000593189		617	530	360		617	2820	2510
533	0.003	0.018	491.5	0.08161	563	0.000387629		618	440	520		618	2680	2590
534	0.003	0.018	492	0.08782	564	0.000375882		619	500	430		619	2840	2940
535	0.003	0.017	492.5	0.09437	565	0.000716526		620	470	360		620	2760	2590
536	0.003	0.018	493	0.10116	566	0.000381756		621	530	420		621	2780	2480
537	0.003	0.017	493.5	0.10816	567	0.000522712		622	420	390		622	2760	2630
538	0.002	0.017	494	0.11542	568	0.000375882		623	330	350		623	2530	2430
539	0.002	0.017	494.5	0.12316	569	0.000264292		624	480	310		624	2430	2590
540	0.002	0.016	495	0.13131	570	0.000458107		625	460	440		625	2420	2200
541	0.002	0.016	495.5	0.13939	571	0.000287785		626	460	470		626	2290	2250
542	0.002	0.016	496	0.14737	572	0.000234927		627	470	430		627	2240	1950
543	0.002	0.016	496.5	0.15593	573	0.000117463		628	330	460		628	2260	2200
544	0.002	0.015	497	0.16544	574	0.000487473		629	410	540		629	2380	2040
545	0.002	0.015	497.5	0.17553	575	0.00022318		630	490	550		630	2490	2140
546	0.002	0.015	498	0.1855	576	0.000428741		631	430	400		631	2250	2060
547	0.002	0.015	498.5	0.19569	577	0.000428741		632	510	480		632	2360	2290
548	0.002	0.014	499	0.20635	578	0.000258419		633	390	380		633	2190	1840
549	0.002	0.015	499.5	0.21744	579	0.000293658		634	360	380		634	2030	1880
550	0.002	0.014	500	0.22923	580	0.000146829		635	320	370		635	1890	1820
551	0.002	0.014	500.5	0.24136	581	8.22243e-05		636	400	410		636	1900	1940
552	0.002	0.014	501	0.25338	582	0.000229053		637	390	350		637	2250	1930
553	0.002	0.014	501.5	0.26532	583	5.87316e-06		638	410	450		638	2000	1980
554	0.002	0.014	502	0.27759	584	0.00012921		639	530	510		639	1940	1500
555	0.002	0.014	502.5	0.29112	585	0.000252546		640	300	330		640	2100	1800
556	0.002	0.014	503	0.30539	586	0.000211434		641	510	410		641	1930	1750
557	0.002	0.014	503.5	0.31995	587	0.000246673		642	410	390		642	1750	1910
558	0.002	0.014	504	0.33511	588	4.69853e-05		643	480	260		643	1960	1560
559	0.002	0.014	504.5	0.35068	589	3.5239e-05		644	460	380		644	1830	1760
560	0.002	0.014	505	0.36664	590	9.39706e-05		645	400	400		645	1820	1420
561	0.002	0.014	505.5	0.38371	591	0.000140956		646	340	370		646	1800	1490
562	0.002	0.013	506	0.40254	592	0.000246673		647	470	440		647	1810	1870
563	0.002	0.013	506.5	0.4228	593	0		648	380	320		648	1750	1570
564	0.002	0.013	507	0.44395	594	0		649	380	350		649	1760	1470
565	0.002	0.013	507.5	0.4661	595	0.000258419		650	350	310		650	1480	1550
566	0.002	0.013	508	0.48954	596	0.000305404						651	1580	1550
567	0.002	0.013	508.5	0.51483	597	0.000340643						652	1880	1410
568	0.002	0.013	509	0.54181	598	0.00033477						653	1590	1400
569	0.002	0.013	509.5	0.57007	599	0.000340643						654	1620	1490
570	0.002	0.013	510	0.59928	600	9.39706e-05						655	1540	1550
571	0.002	0.013	510.5	0.62904								656	1600	1300
572	0.002	0.013	511	0.6596								657	1450	1170
573	0.002	0.012	511.5	0.69137								658	1440	1340
574	0.002	0.013	512	0.72407								659	1290	1430
575	0.002	0.012	512.5	0.75677								660	1360	1320
576	0.002	0.013	513	0.78878								661	1420	1290
577	0.002	0.012	513.5	0.82044								662	1530	1390
578	0.002	0.012	514	0.85106								663	1350	1360
579	0.002	0.012	514.5	0.88006								664	1370	1350
580	0.002	0.012	515	0.90774								665	1490	1320
581	0.002	0.012	515.5	0.93321								666	1430	1300
582	0.002	0.012	516	0.95465								667	1130	1070
583	0.002	0.012	516.5	0.97244								668	1150	1390
584	0.002	0.011	517	0.98665								669	1430	1210
585	0.002	0.011	517.5	0.99561								670	1600	1360
586	0.002	0.011	518	0.99994								671	1180	1330
587	0.002	0.011	518.5	1								672	1170	1000
588	0.002	0.011	519	0.99538								673	1200	1290
589	0.002	0.011	519.5	0.98533								674	1030	1140
590	0.002	0.011	520	0.97071								675	1180	1230
591	0.002	0.011	520.5	0.95251								676	1060	1110
592	0.002	0.011	521	0.93021								677	1260	1300
593	0.001	0.01	521.5	0.90485								678	1060	960
594	0.001	0.01	522	0.87769								679	1240	1270
595	0.001	0.01	522.5	0.84863								680	1100	1130
596	0.002	0.01	523	0.81744								681	1100	1050
597	0.001	0.01	523.5	0.78508								682	1270	950
598	0.002	0.01	524	0.75261								683	1230	1020
599	0.001	0.01	524.5	0.71922								684	1200	1260
600	0.001	0.01	525	0.68548								685	1170	970
601	0.001	0.01	525.5	0.6529								686	960	1180
602	0.001	0.01	526	0.62124								687	1370	1200
603	0.001	0.01	526.5	0.5901								688	1370	1200
604	0.001	0.01	527	0.5598								689	1480	1380
605	0.001	0.009	527.5	0.53071								690	1260	1400
606	0.001	0.009	528	0.50244								691	1070	940
607	0.001	0.009	528.5	0.47582								692	960	1010
608	0.001	0.009	529	0.45128								693	920	870
609	0.001	0.009	529.5	0.42751								694	960	1040
610	0.001	0.009	530	0.40435								695	890	920
611	0.001	0.009	530.5	0.38253								696	960	800
612	0.001	0.009	531	0.362								697	1040	980
613	0.001	0.009	531.5	0.34223								698	860	840
614	0.001	0.009	532	0.32304								699	860	840
615	0.001	0.008	532.5	0.30457								700	950	870
616	0.001	0.009	533	0.28658
617	0.001	0.009	533.5	0.26956
618	0.001	0.009	534	0.25383
619	0.001	0.008	534.5	0.23884
620	0.001	0.008	535	0.22454
621	0.001	0.008	535.5	0.21144
622	0.001	0.008	536	0.19964
623	0.001	0.008	536.5	0.18904
624	0.001	0.008	537	0.17938
625	0.001	0.008	537.5	0.1702
626	0.001	0.008	538	0.16135
627	0.001	0.008	538.5	0.1532
628	0.001	0.008	539	0.14575
629	0.001	0.008	539.5	0.13833
630	0.001	0.008	540	0.13074
631	0.001	0.008	540.5	0.12349
632	0.001	0.008	541	0.11662
633	0.001	0.008	541.5	0.11015
634	0.001	0.008	542	0.10413
635	0.001	0.008	542.5	0.09831
636	0.001	0.007	543	0.09269
637	0.001	0.007	543.5	0.08752
638	0.001	0.007	544	0.08284
639	0.001	0.007	544.5	0.0786
640	0.001	0.007	545	0.07452
641	0.001	0.007	545.5	0.07069
642	0.001	0.007	546	0.06702
643	0.001	0.007	546.5	0.06359
644	0.001	0.007	547	0.06034
645	0.001	0.007	547.5	0.05724
646	0.001	0.007	548	0.05441
647	0.001	0.006	548.5	0.05172
648	0.001	0.006	549	0.04895
649	0.001	0.006	549.5	0.04595
650	0.001	0.006	550	0.04297
651	0.001	0.006	550.5	0.04044
652	0.001	0.006	551	0.03832
653	0.001	0.006	551.5	0.0363
654	0.001	0.006	552	0.03413
655	0.001	0.006	552.5	0.03208
656	0.001	0.006	553	0.03051
657	0.001	0.006	553.5	0.02939
658	0.001	0.006	554	0.02818
659	0.001	0.006	554.5	0.02675
660	0.001	0.005	555	0.02543
661	0.001	0.004	555.5	0.02453
662	0	0.003	556	0.02388
663	0	0.002	556.5	0.02322
664	0	0.001	557	0.02228
665	0	0.001	557.5	0.02131
666	0	0	558	0.02073
667	0	0.001	558.5	0.02027
668	0	0.001	559	0.01977
669	0	0.002	559.5	0.01887
670	0	0.003	560	0.01782
671	0.001	0.003	560.5	0.01684
672	0.001	0.004	561	0.016
673	0.001	0.006	561.5	0.01535
674	0.002	0.008	562	0.01455
675	0.002	0.008	562.5	0.01378
676	0.002	0.009	563	0.01328
677	0.002	0.009	563.5	0.01277
678	0.002	0.009	564	0.01206
679	0.002	0.008	564.5	0.01134
680	0.002	0.008	565	0.01076
681	0.002	0.007	565.5	0.01018
682	0.001	0.007	566	0.00963
683	0.001	0.006	566.5	0.00919
684	0.001	0.006	567	0.00888
685	0.001	0.006	567.5	0.00851
686	0.001	0.005	568	0.00812
687	0.001	0.005	568.5	0.00781
688	0.001	0.005	569	0.00753
689	0.001	0.005	569.5	0.0073
690	0.001	0.005	570	0.00717
691	0.001	0.005	570.5	0.00708
692	0.001	0.005	571	0.00704
693	0.001	0.005	571.5	0.00685
694	0.001	0.005	572	0.00669
695	0.001	0.005	572.5	0.00671
696	0.001	0.005	573	0.00666
697	0.001	0.005	573.5	0.00647
698	0.001	0.005	574	0.00628
699	0.001	0.004	574.5	0.00607
700	0.001	0.004	575	0.00563
			575.5	0.005
			576	0.0046
			576.5	0.00442
			577	0.00456
			577.5	0.00501
			578	0.00528
			578.5	0.00525
			579	0.00518
			579.5	0.00533
			580	0.00567
			580.5	0.00588
			581	0.00569
			581.5	0.00509
			582	0.00439
			582.5	0.00383
			583	0.00358
			583.5	0.00348
			584	0.00331
			584.5	0.00318
			585	0.00337
			585.5	0.00374
			586	0.00412
			586.5	0.00436
			587	0.00428
			587.5	0.00415
			588	0.00398
			588.5	0.00366
			589	0.00314
			589.5	0.00252
			590	0.00219
			590.5	0.00218
			591	0.00241
			591.5	0.00253
			592	0.00249
			592.5	0.00282
			593	0.00338
			593.5	0.00394
			594	0.00422
			594.5	0.00406
			595	0.0038
			595.5	0.00363
			596	0.00348
			596.5	0.00304
			597	0.00236
			597.5	0.0018
			598	0.00137
			598.5	0.00129
			599	0.00114
			599.5	0.000858055
			600	0.000827319
			600.5	0.00112
			601	0.00153
			601.5	0.00179
			602	0.00212
			602.5	0.00251
			603	0.00292
			603.5	0.00336
			604	0.00366
			604.5	0.00382
			605	0.00375
			605.5	0.00379
			606	0.00396
			606.5	0.00373
			607	0.00337
			607.5	0.00311
			608	0.00296
			608.5	0.00272
			609	0.00246
			609.5	0.00227
			610	0.00169
			610.5	0.00136
			611	0.00151
			611.5	0.00174
			612	0.00178
			612.5	0.00174
			613	0.00179
			613.5	0.00183
			614	0.0019
			614.5	0.00176
			615	0.0014
			615.5	0.0011
			616	0.000888386
			616.5	0.000740948
			617	0.000559192
			617.5	0.00032024
			618	0.000187302
			618.5	0.000326306
			619	0.000413024
			619.5	0.000318102
			620	0.000469874
			620.5	0.000923166
			621	0.00128
			621.5	0.00164
			622	0.00197
			622.5	0.00195
			623	0.00182
			623.5	0.00176
			624	0.00156
			624.5	0.00129
			625	0.00105
			625.5	0.000929983
			626	0.000777518
			626.5	0.000870881
			627	0.00124
			627.5	0.00161
			628	0.00179
			628.5	0.00165
			629	0.0015
			629.5	0.00162
			630	0.00168
			630.5	0.0016
			631	0.00154
			631.5	0.00173
			632	0.00218
			632.5	0.0025
			633	0.00271
			633.5	0.00281
			634	0.00294
			634.5	0.00303
			635	0.00297
			635.5	0.00277
			636	0.00257
			636.5	0.00277
			637	0.00312
			637.5	0.0034
			638	0.00355
			638.5	0.00357
			639	0.00363
			639.5	0.00354
			640	0.00335
			640.5	0.00295
			641	0.00239
			641.5	0.00194
			642	0.00181
			642.5	0.00191
			643	0.00192
			643.5	0.00194
			644	0.00205
			644.5	0.00222
			645	0.00248
			645.5	0.00265
			646	0.00246
			646.5	0.00228
			647	0.00219
			647.5	0.0019
			648	0.0014
			648.5	0.00119
			649	0.00108
			649.5	0.000922415
			650	0.000967132
			650.5	0.00108
			651	0.0011
			651.5	0.00123
			652	0.00135
			652.5	0.00135
			653	0.00142
			653.5	0.00135
			654	0.00116
			654.5	0.00089139
			655	0.000845865
			655.5	0.000946275
			656	0.00109
			656.5	0.001
			657	0.000812414
			657.5	0.00102
			658	0.0011
			658.5	0.00123
			659	0.00138
			659.5	0.00156
			660	0.00178
			660.5	0.00227
			661	0.00262
			661.5	0.00266
			662	0.00274
			662.5	0.00271
			663	0.0026
			663.5	0.00256
			664	0.00246
			664.5	0.00199
			665	0.00153
			665.5	0.00129
			666	0.00133
			666.5	0.00131
			667	0.00107
			667.5	0.000954364
			668	0.00105
			668.5	0.00118
			669	0.00137
			669.5	0.00151
			670	0.00124
			670.5	0.0011
			671	0.00104
			671.5	0.000716972
			672	0.000362241
			672.5	0.000201168
			673	9.59621e-05
			673.5	0
			674	0.000107112
			674.5	0.000313307
			675	0.000743663
			675.5	0.00125
			676	0.00151
			676.5	0.00143
			677	0.00125
			677.5	0.00138
			678	0.00157
			678.5	0.00158
			679	0.00149
			679.5	0.00132
			680	0.00122
			680.5	0.00139
			681	0.00164
			681.5	0.0015
			682	0.0012
			682.5	0.00106
			683	0.00104
			683.5	0.000871574
			684	0.000703626
			684.5	0.000624245
			685	0.000565489
			685.5	0.000802535
			686	0.00109
			686.5	0.0011
			687	0.000927672
			687.5	0.000918891
			688	0.000951475
			688.5	0.00114
			689	0.0013
			689.5	0.00115
			690	0.00109
			690.5	0.00122
			691	0.00121
			691.5	0.00137
			692	0.00165
			692.5	0.00137
			693	0.00108
			693.5	0.00114
			694	0.0013
			694.5	0.00137
			695	0.00135
			695.5	0.0012
			696	0.000949973
			696.5	0.00102
			697	0.00117
			697.5	0.000887693
			698	0.000517248
			698.5	0.000384311
			699	0.000409038
			699.5	0.000251085

## Sheet: Supplementary Fig 7
Supplementary Fig 7
PL	Initial	Before irradiation		Recycled		after irradiation		After irradiation 2nd time		Recycled 2ND time
431	13200	465	89070	465	152080	465	556540	465	57220	465	726840
432	14850	466	93320	466	156820	466	543880	466	57480	466	710680
433	13870	467	81760	467	156990	467	537740	467	58670	467	704000
434	13690	468	79670	468	154210	468	515580	468	56590	468	670140
435	13800	469	69470	469	137570	469	474560	469	51270	469	613860
436	14190	470	65110	470	127280	470	433900	470	47960	470	572740
437	13420	471	65080	471	124380	471	409780	471	45730	471	536760
438	15650	472	69290	472	123250	472	400760	472	44850	472	523320
439	13880	473	68770	473	122790	473	392800	473	44080	473	513580
440	15200	474	64890	474	115050	474	371080	474	43910	474	479600
441	13960	475	66280	475	107330	475	339340	475	40390	475	454460
442	14790	476	53840	476	101790	476	324240	476	38520	476	432940
443	15190	477	51180	477	98680	477	319820	477	36020	477	431020
444	15120	478	49870	478	97620	478	313500	478	37440	478	423360
445	15300	479	57870	479	96940	479	308420	479	37550	479	421580
446	13730	480	56160	480	98070	480	315600	480	39170	480	431960
447	14290	481	55420	481	95590	481	312940	481	39390	481	428520
448	13960	482	63170	482	96240	482	317540	482	39350	482	432320
449	13840	483	61940	483	93490	483	313520	483	40760	483	434140
450	13680	484	59120	484	88060	484	305780	484	39580	484	420740
451	13650	485	58440	485	86260	485	302280	485	40590	485	424420
452	14050	486	50870	486	85830	486	303040	486	38920	486	426000
453	15160	487	48800	487	86480	487	311240	487	41550	487	437640
454	15020	488	51340	488	87590	488	318220	488	39880	488	444980
455	16660	489	51660	489	91700	489	324900	489	40430	489	462860
456	17180	490	53750	490	91240	490	344620	490	42490	490	492240
457	17070	491	65180	491	96950	491	370040	491	45940	491	520660
458	19650	492	67100	492	105550	492	405060	492	48720	492	563140
459	20070	493	79500	493	111530	493	433080	493	51670	493	604980
460	17820	494	88270	494	112550	494	433560	494	54350	494	613660
461	16270	495	91050	495	109150	495	442300	495	53650	495	614140
462	14960	496	96500	496	111690	496	455960	496	54350	496	645000
463	15810	497	100900	497	119360	497	490380	497	58090	497	670200
464	14740	498	114720	498	130610	498	522280	498	61930	498	703360
465	15500	499	131700	499	138240	499	556980	499	64870	499	749420
466	15680	500	148950	500	146940	500	612220	500	68710	500	793680
467	16380	501	176800	501	157880	501	657680	501	72600	501	842920
468	17600	502	199050	502	161810	502	696400	502	77320	502	884140
469	16240	503	225690	503	170590	503	762280	503	82300	503	925260
470	15730	504	253120	504	178420	504	806320	504	85220	504	979900
471	15410	505	287610	505	188550	505	864840	505	90000	505	1026380
472	15710	506	329650	506	195830	506	928340	506	92440	506	1072400
473	15240	507	360350	507	203860	507	979620	507	96290	507	1112860
474	15540	508	410020	508	209760	508	1034620	508	97470	508	1143280
475	16670	509	469450	509	214100	509	1098440	509	99820	509	1182660
476	17290	510	527450	510	219290	510	1164540	510	97440	510	1232020
477	17370	511	582760	511	217680	511	1236160	511	98530	511	1256220
478	18790	512	661120	512	215230	512	1328680	512	97180	512	1301900
479	19260	513	736570	513	208200	513	1413540	513	97310	513	1332960
480	18700	514	822540	514	207110	514	1511340	514	95870	514	1380240
481	20530	515	929150	515	202240	515	1630620	515	95040	515	1427940
482	22380	516	997310	516	205620	516	1789740	516	92620	516	1476580
483	23480	517	1131780	517	202430	517	1934140	517	91410	517	1548260
484	24410	518	1264840	518	204230	518	2100080	518	90080	518	1615960
485	28140	519	1443530	519	204460	519	2276120	519	88700	519	1710540
486	30030	520	1577300	520	198540	520	2418360	520	85790	520	1773200
487	33250	521	1631970	521	198580	521	2554760	521	85920	521	1816260
488	37450	522	1744570	522	198630	522	2682920	522	83320	522	1863860
489	42880	523	1835070	523	206550	523	2743280	523	80530	523	1880200
490	51040	524	1792500	524	201320	524	2766760	524	78680	524	1873160
491	57730	525	1714100	525	188690	525	2718760	525	76140	525	1833220
492	66430	526	1684040	526	181970	526	2645480	526	70400	526	1759960
493	77180	527	1566890	527	174130	527	2512020	527	65760	527	1678220
494	89160	528	1446090	528	161550	528	2369080	528	61850	528	1573380
495	108880	529	1324990	529	152590	529	2194160	529	59720	529	1453380
496	129200	530	1244600	530	142120	530	2009060	530	55630	530	1342680
497	149470	531	1104930	531	128800	531	1804300	531	52700	531	1218620
498	177440	532	1054120	532	123990	532	1645460	532	48120	532	1091100
499	214730	533	874770	533	111150	533	1455240	533	44940	533	988020
500	254120	534	766850	534	105560	534	1305020	534	42700	534	879860
501	305110	535	680520	535	92290	535	1148600	535	40450	535	786960
502	364020	536	601500	536	87250	536	1009780	536	37730	536	710360
503	434740	537	515800	537	79880	537	893940	537	35370	537	631040
504	523160	538	457340	538	75380	538	783220	538	33310	538	558880
505	627800	539	421370	539	69370	539	688300	539	31450	539	496180
506	760220	540	365800	540	65020	540	606940	540	29620	540	446300
507	919940	541	309160	541	57930	541	526420	541	28360	541	401980
508	1093020	542	275640	542	54060	542	469440	542	26090	542	356140
509	1287510	543	241880	543	50820	543	416160	543	25290	543	320680
510	1538610	544	213070	544	47580	544	363860	544	23880	544	295280
511	1813890	545	187040	545	44480	545	322760	545	22900	545	263300
512	2104750	546	171760	546	43740	546	284060	546	22430	546	236140
513	2477440	547	142410	547	40080	547	256360	547	21280	547	215500
514	2834340	548	120370	548	39490	548	228820	548	21300	548	201940
515	3199900	549	106610	549	38550	549	210180	549	20340	549	189860
516	3613100	550	96660	550	36510	550	188740	550	20410	550	170640
517	4010690	551	84010	551	33940	551	168660	551	18980	551	156600
518	4405470	552	73650	552	34470	552	153520	552	19010	552	152960
519	4801390	553	66250	553	32230	553	140840	553	18330	553	136780
520	5150740	554	57590	554	30920	554	129180	554	17530	554	130340
521	5480770	555	51830	555	31440	555	123420	555	17400	555	125440
522	5720690	556	45210	556	29230	556	109140	556	17460	556	117020
523	5855340	557	40790	557	28020	557	101820	557	16820	557	109560
524	5953710	558	38700	558	27730	558	95500	558	17330	558	103300
525	5951100	559	35340	559	26630	559	86760	559	16060	559	98900
526	5902260	560	31100	560	25170	560	80960	560	16480	560	98860
527	5725600	561	28690	561	25110	561	79060	561	15560	561	87240
528	5495220	562	25200	562	24370	562	73620	562	15500	562	89180
529	5196560	563	22900	563	23020	563	73260	563	14270	563	84720
530	4836740	564	20520	564	23790	564	67520	564	14390	564	83340
531	4495020	565	19790	565	23810	565	67240	565	13500	565	80000
532	4079280	566	18770	566	22350	566	64560	566	14280	566	76740
533	3685040	567	19580	567	22710	567	61900	567	13510	567	76000
534	3326690	568	17700	568	22880	568	62460	568	13100	568	76440
535	2956830	569	18520	569	21940	569	55940	569	13290	569	72020
536	2683660	570	16430	570	21610	570	57620	570	13750	570	73920
537	2423120	571	14540	571	20770	571	54920	571	12480	571	68740
538	2114510	572	16160	572	21240	572	54420	572	12840	572	69260
539	1865280	573	16750	573	21140	573	52700	573	12480	573	68380
540	1631020	574	15070	574	20070	574	55040	574	11630	574	68260
541	1427870	575	15260	575	19780	575	52360	575	12460	575	68220
542	1256190	576	13970	576	19440	576	50460	576	11510	576	64640
543	1095230	577	13160	577	19820	577	51360	577	12080	577	64120
544	951890	578	12080	578	19450	578	51800	578	12380	578	63880
545	837780	579	11530	579	19940	579	50340	579	11970	579	62760
546	740280	580	11300	580	19280	580	50160	580	10740	580	63640
547	637800	581	11950	581	19230	581	48860	581	10760	581	61420
548	565180	582	11150	582	18400	582	48620	582	10720	582	60740
549	495480	583	11800	583	17320	583	47880	583	10830	583	59300
550	430600	584	13980	584	17950	584	47880	584	11650	584	61160
551	383880	585	11220	585	17590	585	48180	585	10350	585	57520
552	331830	586	12380	586	17430	586	46240	586	10370	586	59180
553	291950	587	11360	587	16620	587	47680	587	10360	587	60460
554	261810	588	10740	588	16590	588	46860	588	9560	588	61620
555	231130	589	11150	589	16870	589	46340	589	10440	589	59880
556	205690	590	10580	590	16840	590	44780	590	9940	590	61220
557	184170	591	10420	591	16130	591	45240	591	9140	591	57500
558	165880	592	9690	592	17160	592	46860	592	9890	592	59740
559	147590	593	10010	593	15940	593	44000	593	9630	593	56900
560	132110	594	9760	594	16120	594	46820	594	9390	594	60940
561	118510	595	9700	595	16300	595	44520	595	9530	595	57720
562	107490	596	9560	596	14710	596	46740	596	9020	596	56460
563	93130	597	8820	597	14630	597	42860	597	8990	597	54240
564	87890	598	9580	598	14960	598	43640	598	8650	598	56340
565	81930	599	8490	599	15110	599	41720	599	8390	599	57120
566	77070	600	9320	600	15300	600	43340	600	8680	600	56460
567	69020	601	8780	601	14530	601	42980	601	8350	601	57220
568	64370	602	9950	602	13750	602	43040	602	8160	602	53660
569	61520	603	9040	603	13710	603	43460	603	7910	603	53080
570	59030	604	8600	604	13730	604	43040	604	7870	604	55180
571	54330	605	8610	605	14050	605	40180	605	8100	605	55900
572	52940	606	10640	606	12900	606	41440	606	7630	606	54640
573	48420	607	10610	607	12650	607	41960	607	8180	607	54560
574	50280	608	9160	608	12820	608	43420	608	7580	608	52560
575	46300	609	8820	609	13450	609	43260	609	7780	609	55440
576	45310	610	8970	610	13920	610	47360	610	7810	610	61360
577	42230	611	10890	611	15330	611	52640	611	7230	611	68780
578	40860	612	11750	612	15440	612	57360	612	7590	612	69500
579	39820	613	10780	613	14740	613	50040	613	8310	613	65140
580	38130	614	9030	614	13510	614	45360	614	7080	614	57920
581	39730	615	8740	615	12850	615	39780	615	6560	615	54000
582	36610	616	7550	616	11730	616	40480	616	6730	616	54220
583	36300	617	7450	617	12270	617	41220	617	6700	617	52540
584	36620	618	8590	618	12040	618	40320	618	6700	618	52620
585	36180	619	7950	619	12010	619	41400	619	6680	619	52680
586	36640	620	8440	620	11530	620	41360	620	5910	620	53120
587	34340	621	10130	621	10980	621	40040	621	5880	621	52560
588	32160	622	8900	622	10070	622	40200	622	5950	622	51380
589	36410	623	9070	623	11370	623	39880	623	5510	623	52520
590	35690	624	9130	624	10930	624	40040	624	5760	624	51720
591	35780	625	8430	625	10750	625	41680	625	5870	625	51920
592	33700	626	7070	626	10540	626	40260	626	6070	626	53100
593	30630	627	6920	627	10650	627	39660	627	5550	627	50140
594	35030	628	7260	628	10640	628	39380	628	5660	628	51960
595	32550	629	7830	629	10840	629	40520	629	5570	629	51000
596	32510	630	8550	630	11380	630	38560	630	5770	630	53080
597	32680	631	8860	631	10660	631	38760	631	5330	631	49280
598	30610	632	8640	632	10960	632	38020	632	5330	632	53500
599	29570	633	9100	633	10180	633	38800	633	5550	633	51180
600	30860	634	7440	634	10160	634	39420	634	5460	634	51840
601	31330	635	6980	635	10810	635	40140	635	5040	635	51360
602	30810	636	7080	636	10370	636	39400	636	5240	636	49420
603	29050	637	7650	637	9910	637	38580	637	5410	637	52400
604	29490	638	7850	638	9860	638	40560	638	4840	638	51700
605	28140	639	7730	639	10360	639	37520	639	4880	639	49640
606	29020	640	8110	640	10240	640	39300	640	4840	640	48900
607	28980	641	8460	641	9150	641	38300	641	4880	641	48500
608	26480	642	7880	642	10110	642	38000	642	4810	642	50180
609	28780	643	7120	643	10490	643	37780	643	4360	643	50500
610	28670	644	8320	644	9710	644	36320	644	4580	644	50840
611	28240	645	7630	645	9910	645	39180	645	5020	645	49500
612	27060	646	7810	646	10110	646	37980	646	4570	646	49600
613	27690	647	8760	647	9910	647	38200	647	4670	647	49220
614	28890	648	8330	648	10740	648	38060	648	4170	648	48500
615	26980	649	7200	649	9530	649	37040	649	4360	649	48480
616	27740	650	8400	650	9660	650	37200	650	4240	650	49800
617	28280	651	8300	651	9210	651	37620	651	4010	651	48200
618	30440	652	7320	652	9630	652	36960	652	3990	652	47840
619	29410	653	7050	653	8570	653	36760	653	4060	653	48940
620	27940	654	7580	654	8880	654	37440	654	4260	654	48860
621	28740	655	7440	655	8590	655	36420	655	3750	655	48500
622	30580	656	7790	656	8630	656	36820	656	4030	656	49300
623	28000	657	7190	657	8120	657	37540	657	3690	657	51000
624	28410	658	6370	658	8190	658	38700	658	3840	658	48820
625	25770	659	6430	659	8820	659	38700	659	3910	659	49160
626	25880	660	8150	660	8500	660	36420	660	4000	660	49880
627	26530	661	7520	661	7900	661	35920	661	3930	661	49800
628	25340	662	9420	662	9110	662	38000	662	4000	662	48620
629	26960	663	7980	663	8950	663	37700	663	3770	663	48540
630	24720	664	7930	664	8550	664	34520	664	3810	664	48760
631	27260	665	8520	665	8610	665	35460	665	3680	665	48860
632	27880	666	7150	666	8910	666	37500	666	3730	666	49460
633	28790	667	7520	667	8300	667	36260	667	3770	667	47080
634	29900	668	8760	668	8950	668	35780	668	3480	668	47620
635	25090	669	7620	669	8580	669	35320	669	3910	669	48020
636	26070	670	7820	670	8040	670	36500	670	3600	670	48380
637	25670	671	6510	671	8420	671	35600	671	3160	671	48680
638	25890	672	7570	672	7990	672	34900	672	3250	672	47760
639	27240	673	6380	673	7280	673	37000	673	3480	673	47240
640	24780	674	6410	674	8390	674	37300	674	3440	674	47180
641	29170	675	6300	675	7710	675	36640	675	3340	675	46500
642	30670	676	6300	676	7640	676	35900	676	3290	676	48400
643	32150	677	8560	677	8690	677	34600	677	3530	677	45660
644	29220	678	7630	678	7970	678	36380	678	3410	678	49120
645	28250	679	9450	679	8150	679	35260	679	3700	679	48980
646	32600	680	9220	680	8310	680	35520	680	3240	680	48040
647	30630	681	8350	681	8010	681	35940	681	3420	681	46300
648	29440	682	8670	682	8040	682	36060	682	2990	682	47780
649	26660	683	7680	683	8340	683	35760	683	3130	683	47720
650	22410	684	7110	684	7860	684	34440	684	3490	684	47940
651	26050	685	8760	685	7740	685	35860	685	3310	685	48140
652	22170	686	8960	686	7710	686	37560	686	3520	686	47720
653	23030	687	8230	687	8160	687	37880	687	3010	687	50020
654	22690	688	9260	688	8470	688	36040	688	3220	688	50300
655	23490	689	8930	689	8070	689	34940	689	3080	689	47540
656	23110	690	8630	690	7440	690	34400	690	3250	690	47600
657	23850	691	9500	691	8390	691	36140	691	2860	691	46880
658	25380	692	9530	692	7320	692	34880	692	2830	692	45840
659	23630	693	7630	693	7500	693	36180	693	2910	693	49940
660	24000	694	7340	694	7720	694	35480	694	2980	694	46140
661	27350	695	7310	695	7220	695	35020	695	2910	695	47300
662	24990	696	7810	696	7630	696	34980	696	2670	696	47320
663	23620	697	6770	697	7060	697	33500	697	2930	697	47760
664	26590	698	7260	698	7130	698	35060	698	2820	698	45960
665	26430	699	7570	699	6980	699	35600	699	2570	699	46160
666	24570	700	7170	700	7440	700	36080	700	2870	700	43940
667	23070
668	23410
669	25450
670	31220
671	30680
672	25680
673	21820
674	23610
675	24140
676	24320
677	24590
678	21630
679	24950
680	23700
681	22650
682	23460
683	22920
684	14610
685	10560
686	12910
687	11700
688	13980
689	9500
690	9620
691	12740
692	11950
693	10740
694	13510
695	9270
696	10020
697	12110
698	10960
699	10290
700	10220

## Sheet: Supplementary Fig 8
Supplementary Fig 8
BA Conc.	0M	2.5 mM	5.0 Mm	7.5 mM	10.0 mM	12.5 mM	15.0 mM
435	1460	1660	2050	1830	1970	2350	1920
436	1550	1710	2080	1770	1870	1900	1950
437	1580	1710	1990	1830	2130	1860	2240
438	1440	1720	1770	1950	1930	1820	1730
439	1480	1660	1420	1630	1850	1560	1680
440	1400	1690	1980	1620	2040	1530	1610
441	1530	1700	1550	1710	1750	1900	1670
442	1220	1530	1880	1820	2030	1540	1740
443	1600	1810	1750	1680	1850	1640	1890
444	1530	1420	1820	1900	1810	1760	1900
445	1300	1820	1720	2140	1750	1750	2050
446	1290	1880	2140	2200	2130	1850	1780
447	1570	1680	2050	1710	2000	1930	1750
448	1440	1490	1650	2140	2010	1940	2020
449	1370	1780	1840	1930	1970	1840	1710
450	1540	1520	1820	1940	1940	1630	1860
451	1460	1740	2090	1800	1960	2030	2040
452	1850	1700	1920	2240	2090	1990	1770
453	1620	1360	2300	1980	2020	1730	2020
454	1480	1570	1940	2180	2080	1880	1920
455	1630	1550	1950	2300	2090	2000	1970
456	1700	1630	1970	2230	1910	2030	2320
457	1680	1850	2230	2090	2050	2170	2220
458	1380	2140	2230	2400	2220	2090	1970
459	1460	1830	2390	2160	2150	2000	2200
460	1780	1950	2370	2260	2510	2070	2260
461	1750	2170	2660	2280	2560	2210	2390
462	1700	2250	2440	2530	2370	2020	2260
463	1690	2210	2690	2840	2360	2600	2240
464	1600	2210	2460	2560	2540	2360	2530
465	1700	2430	2660	2940	2980	2460	2450
466	1650	2440	3110	2960	3090	2550	2730
467	2110	2400	3050	3150	3150	3120	2910
468	2310	2860	3270	3750	3240	3410	2890
469	2150	2780	3830	4050	3500	3030	3310
470	2480	3310	3780	3930	3720	3490	3360
471	2750	3410	3960	4280	4140	4090	3380
472	2610	3590	4550	4640	4440	4300	3780
473	3020	4380	5210	5010	5100	4960	5030
474	3140	4470	5540	5380	5870	5060	5080
475	3490	4910	6150	6290	6140	5700	5670
476	4150	6050	6900	7480	7110	6570	6420
477	4840	6450	7720	8880	8210	7990	7320
478	5390	7970	9400	10040	9000	8740	8190
479	6050	8610	10820	11560	11820	9440	9580
480	8000	10040	12510	13440	12270	11350	11800
481	8810	11600	15350	16010	15340	13510	12600
482	9590	13950	16640	19170	17830	15650	15300
483	11050	16410	19790	21630	20170	17120	17700
484	13190	18420	23020	25050	23760	21220	20330
485	15380	23110	27810	29330	27270	24490	24380
486	18600	26890	32510	34870	33960	29330	29910
487	21850	32160	40520	41650	40260	35680	36140
488	27240	38890	47250	50710	48210	41620	40940
489	32460	45180	55150	59250	57590	50300	50330
490	38460	57510	66810	71600	67680	60220	58450
491	44710	66780	81690	84830	80070	70950	71650
492	55020	81350	96130	103070	95490	84830	85770
493	65180	98030	115050	124470	116510	101880	101930
494	78750	118880	138640	147780	139580	122810	120230
495	94890	141490	164820	173930	164050	145090	143960
496	113380	170510	193840	208790	193840	173580	170840
497	138680	204740	229800	251200	233850	206030	205320
498	158050	245030	278580	296040	276430	243950	245230
499	190900	292780	330730	354240	326360	292910	292620
500	227600	358490	393940	421950	395700	349410	349310
501	269420	421820	466930	503140	466470	416890	408270
502	320380	497230	549340	584020	548960	491770	478430
503	372570	585850	643370	685940	639630	570670	561640
504	432980	686320	751050	802760	748840	666830	661120
505	493280	793500	854460	917110	852940	762360	755770
506	562810	903400	970950	1042850	970360	878160	859950
507	635960	1029840	1093550	1174460	1110430	998970	980900
508	710670	1152230	1223840	1313770	1235140	1111260	1094820
509	785360	1279070	1349800	1450860	1372080	1233520	1214520
510	861830	1416740	1476450	1587700	1504000	1348970	1336790
511	929940	1524030	1592720	1714200	1623220	1468380	1454920
512	994700	1629310	1689250	1816450	1734660	1561550	1549490
513	1044170	1706500	1777410	1903260	1819990	1649820	1630400
514	1083620	1784940	1831180	1969380	1877400	1714730	1694180
515	1101060	1823430	1861920	2018770	1931850	1746050	1742710
516	1117540	1838670	1878250	2025320	1942170	1771560	1763450
517	1104300	1842810	1872150	2007710	1935800	1764250	1756590
518	1084120	1799010	1819790	1974160	1889470	1743600	1726190
519	1043210	1737370	1758570	1905870	1846810	1698110	1680850
520	997020	1670670	1687810	1827280	1765300	1621950	1616250
521	934060	1578160	1594870	1726820	1668490	1547210	1525830
522	860140	1466360	1486600	1597640	1560680	1440340	1433070
523	791350	1356510	1372120	1485020	1452490	1339010	1328020
524	722620	1238680	1262690	1352220	1336480	1234890	1213380
525	652030	1117760	1150380	1226600	1205800	1122580	1110970
526	588810	1010960	1040790	1104890	1096000	1015860	1004280
527	529840	911400	932230	1000940	984620	917940	901290
528	466070	822460	831320	893060	876620	821450	810030
529	416800	724090	745370	796060	784120	734150	725930
530	371040	646760	658720	709890	696260	653840	645830
531	333310	573730	588830	626630	624300	584420	572120
532	292090	515760	527290	562270	559130	518440	514970
533	262400	458510	463700	499980	490540	461360	458400
534	229260	402440	415910	444950	437570	411880	407460
535	204010	361270	370890	392650	392060	366310	359900
536	177960	319260	325260	349420	344440	323940	316980
537	158500	280920	290180	308360	306880	285870	281610
538	140860	248940	256430	274690	270870	257320	250580
539	126650	220130	227550	242090	241970	227360	222580
540	111500	196410	199960	216310	214940	199480	198400
541	98300	175090	178750	193560	187790	176680	180300
542	86140	155080	158130	168480	169430	157620	158380
543	78230	137740	140410	151810	151490	140590	140150
544	67790	120060	123770	135120	133070	123910	125480
545	59510	106990	110630	119670	118470	110110	111270
546	54850	94900	98530	106930	105880	100250	98660
547	47070	85530	87940	94120	92710	88580	89300
548	43180	76780	77800	84250	82430	79330	79740
549	39430	67660	71710	75030	73870	70710	68220
550	33210	62440	61210	66890	66760	61590	62860
551	29240	53950	55250	58070	58690	54700	54950
552	26310	46430	49000	53620	52920	50410	48870
553	23900	41590	43540	46090	46710	43420	45830
554	21160	37430	39040	42110	42200	40840	39240
555	19740	33190	34380	37830	37820	36140	35760
556	16470	29810	31470	34080	34120	32850	32970
557	15010	26640	28230	30190	30040	28520	29950
558	13490	23050	24860	27690	28380	25710	26290
559	12070	21620	22610	24000	25190	23860	23910
560	10700	19880	21000	22270	22470	20980	20990
561	9780	17910	18780	19840	19620	18970	18800
562	8880	16420	16480	18340	17800	17660	17080
563	8580	14320	15110	16020	17730	16190	16680
564	7150	12910	14650	15490	14430	14180	15390
565	6720	11560	12020	14140	13420	12750	12610
566	5910	10450	11120	12930	12450	12260	12100
567	5140	9090	9800	11190	10670	11020	10920
568	4850	8440	9210	10370	10300	10070	10150
569	4480	8100	8580	9500	8920	9210	9240
570	4530	7080	7470	8510	8780	8000	8390
571	3870	6660	7080	7500	8280	7690	7860
572	3070	6170	6300	6720	7490	6570	7210
573	3100	4920	6050	6750	6330	6360	6520
574	2510	5290	5510	5560	6330	5730	6590
575	2880	4920	4880	5320	5590	5760	5700
576	2350	4620	4680	5310	5130	4930	5490
577	2330	3920	4500	4320	4950	4740	4960
578	2050	3710	3950	4440	4110	3850	4450
579	2230	3530	3620	4010	4790	3870	3520
580	1530	3370	3400	3360	3750	3530	3740
581	1480	2980	3210	3450	3410	3180	3570
582	1450	2820	3350	3620	3150	3210	3220
583	1490	2440	2430	2870	3200	3170	3080
584	1290	2230	2350	2730	2730	2780	2780
585	1350	2270	2540	2570	2610	2500	2590
586	1390	2060	2120	2360	2530	2470	2350
587	1060	1840	1990	2230	2490	2190	2530
588	1220	1790	2170	2040	1890	2240	2470
589	1110	1290	1710	1990	1530	1870	1870
590	1040	1650	1710	1600	1730	1510	1670
591	870	1410	1320	1730	1870	1920	1680
592	920	1240	1700	1790	1560	1640	1960
593	780	1290	1470	1640	1570	1670	1640
594	770	980	1360	1690	1490	1480	1440
595	810	1100	1230	1280	1580	1280	1460
596	710	1130	1360	1250	1420	1360	1490
597	710	1110	1250	1250	1290	1170	1460
598	760	1060	960	1030	1460	1300	1450
599	680	920	1120	1000	1310	1090	1100
600	580	1070	980	1130	1170	1140	1060
601	670	980	950	1150	930	930	1180
602	470	800	880	960	1010	900	920
603	600	850	730	1020	1080	990	1040
604	530	760	900	1020	1030	910	1010
605	470	820	850	840	950	740	1000
606	500	750	670	870	850	930	900
607	540	740	810	880	960	700	900
608	390	760	720	780	810	830	900
609	580	690	690	670	830	880	900
610	440	670	580	860	730	850	810
611	490	710	740	770	860	790	760
612	460	590	680	610	830	830	860
613	400	630	700	640	710	820	800
614	420	470	680	650	730	540	690
615	450	470	740	810	800	590	760
616	410	480	740	650	590	860	710
617	440	570	550	650	660	510	700
618	320	650	560	680	560	560	640
619	440	570	490	830	580	620	660
620	450	620	510	700	540	590	560
621	460	550	660	600	710	550	660
622	400	460	550	720	630	640	570
623	620	540	480	590	660	460	570
624	300	520	420	360	680	720	600
625	430	410	420	660	610	500	500
626	320	580	590	570	570	500	520
627	300	540	600	390	620	590	450
628	370	500	570	720	490	480	590
629	340	490	520	550	510	430	510
630	450	430	520	540	470	430	390
631	310	500	420	520	470	400	420
632	270	340	420	500	510	580	530
633	500	450	450	540	520	390	590
634	360	440	520	400	640	430	560
635	310	470	480	490	630	550	470
636	350	400	460	440	560	470	510
637	230	500	300	520	440	350	460
638	200	400	260	390	400	330	380
639	280	460	330	380	400	560	550
640	310	530	450	420	350	470	490
641	340	430	450	480	340	510	450
642	340	560	360	400	380	470	400
643	390	330	360	370	480	340	570
644	310	430	520	420	400	400	490
645	340	410	400	430	570	390	370
646	250	350	330	380	330	390	390
647	360	410	370	360	460	530	410
648	360	290	360	370	370	520	280
649	340	320	370	520	480	350	410
650	340	450	240	310	410	390	320
651	270	430	410	450	390	430	360
652	240	390	250	420	300	300	410
653	250	450	330	330	410	350	490
654	290	340	300	280	420	370	430
655	320	270	360	470	430	360	400
656	400	390	390	370	360	410	360
657	280	380	440	430	360	240	360
658	400	380	340	450	380	270	420
659	310	350	350	350	340	400	370
660	310	400	300	440	290	350	350
661	350	370	330	340	310	410	380
662	260	340	310	430	310	350	350
663	270	480	320	350	290	430	280
664	260	460	270	350	420	340	330
665	290	430	330	220	240	290	440
666	320	390	260	530	300	310	360
667	350	310	250	280	460	390	390
668	320	380	430	510	300	350	420
669	320	280	370	380	340	390	310
670	250	430	420	330	330	380	420
671	240	360	420	320	400	270	270
672	240	350	500	380	310	390	310
673	320	340	240	420	370	390	340
674	240	330	360	330	300	290	310
675	250	400	320	370	390	320	290
676	320	400	410	370	350	290	370
677	250	400	370	330	390	360	290
678	370	340	360	380	300	410	280
679	310	270	370	300	300	370	230
680	340	270	320	270	380	350	310
681	230	340	280	370	430	290	300
682	300	420	370	290	460	380	370
683	250	370	440	300	390	400	260
684	250	310	380	350	220	350	340
685	230	420	340	290	420	350	370
686	330	260	400	360	310	390	400
687	200	250	260	350	270	340	240
688	330	360	430	470	370	330	460
689	340	420	390	450	340	480	330
690	350	380	380	440	350	320	330
691	280	340	330	360	400	370	230
692	310	310	280	250	250	320	300
693	330	390	320	390	340	370	290
694	330	280	240	300	430	280	300
695	190	340	220	450	330	360	350
696	370	260	500	260	410	290	280
697	320	280	370	290	380	310	260
698	280	220	290	390	290	270	370
699	280	350	380	390	310	320	300
700	290	290	250	260	270	310	320

## Sheet: Supplementary Fig 9
Supplementary Fig 9
CA Conc.	0 M	6.7 mM	13.4 mM	20.1 mM	26.8 mM	33.5 mM	67 mM	100.5 mM	134 mM
435	1010	1440	2020	1440	1320	1770	1710	1610	1870
436	1340	1130	1520	1510	1500	1680	1550	1660	1780
437	1220	1220	1730	1520	1830	1990	1790	1690	1560
438	910	1410	1470	1640	1700	1650	1500	1460	1810
439	1170	1320	1500	1560	1480	1610	1610	1440	1540
440	1120	1390	1620	1720	1490	1740	1580	1430	1490
441	1030	1340	1350	1490	1390	1740	1590	1670	1490
442	910	1210	1470	1470	1620	1460	1810	1410	1590
443	780	1380	1590	1380	1460	1640	1540	2040	1430
444	790	1160	1600	1590	1850	1960	1510	1500	1500
445	930	1220	1660	1670	1580	1510	1580	1580	1490
446	880	1300	1400	1310	1570	1670	1880	1610	1550
447	920	1310	1530	1810	1710	1580	1610	1690	1710
448	1040	1350	1530	1810	1570	1880	1760	1740	1660
449	840	1380	1760	1830	1880	1830	2040	1840	1780
450	790	1450	1650	1850	1710	1820	1650	1800	1530
451	980	1120	1740	1730	1740	1970	1980	1620	1760
452	1010	1330	1670	1810	1840	1850	2010	1850	1660
453	730	1060	1700	1610	1760	1760	1910	1660	1780
454	1000	1290	1420	1750	1950	2090	1840	2120	1830
455	1080	1360	1860	1670	1980	2180	1970	2120	1590
456	860	1320	1560	1820	2070	1840	1980	2180	1840
457	1080	1400	1590	1950	1960	2090	2290	1840	2010
458	930	1680	1930	1990	2030	2150	2440	1860	2090
459	840	1510	2080	2340	1940	2130	2320	2340	1880
460	1130	1730	2090	2110	2420	2440	2420	2410	2420
461	1110	1530	2090	2070	2520	2580	2550	2700	2200
462	1130	1540	2390	2360	2680	2810	2510	2800	2200
463	1160	1900	2350	2400	2170	2480	2620	2640	2530
464	1170	1960	2650	2450	2500	2840	2660	2590	2450
465	1220	1920	2730	2610	2560	2820	2990	2920	2500
466	1320	2120	2630	2570	2780	3040	3080	2760	2630
467	1430	2260	2620	3070	2940	3410	3630	3240	2790
468	1450	2150	2870	2780	3120	3090	3440	3310	3360
469	1510	2510	2790	3240	3300	3430	3460	3080	3150
470	1340	2670	3040	3540	3570	4060	3490	3360	3110
471	1430	2820	3490	4000	3660	4260	4560	4120	3690
472	1730	2920	4130	4040	4450	4840	4500	4540	4070
473	1800	3830	4410	4490	4870	4850	5230	4310	4720
474	2180	3390	4510	5000	5110	5630	5810	5490	5180
475	2160	3790	5060	5280	5570	5930	5490	5600	5270
476	2540	4750	5810	5900	6060	6250	6950	6140	5690
477	2790	4840	6500	6710	7150	7500	7640	7640	6360
478	3110	5830	6900	8360	8550	8730	8820	8460	7520
479	3610	6720	8170	9210	9920	10340	10600	9540	8060
480	4190	6960	9510	10490	10770	11540	11630	10910	9830
481	4730	8540	11390	12730	12440	13600	13230	12260	10650
482	5620	10750	13230	14180	15340	15350	15160	14420	12900
483	6930	12390	15470	16190	16860	18520	17170	17420	14970
484	7930	13840	17920	18150	20620	21640	20200	19990	17550
485	9410	17290	21070	22320	23190	25150	23510	22870	21220
486	9950	18410	25640	27650	28200	29120	28350	27770	24980
487	13090	22490	30890	32370	33480	35730	33450	32860	29130
488	15250	27400	38770	38670	41340	42550	40620	38470	35000
489	17520	31550	43310	45600	46350	50520	49010	46610	41030
490	22410	38280	51940	55190	57160	59910	58980	55230	49490
491	25930	47090	62490	65670	68880	72780	69420	67410	59480
492	30590	56870	76520	79230	82900	89120	81870	79530	70940
493	36130	66240	91840	94620	98000	106630	102390	94510	87030
494	44430	80360	107140	111520	118720	126600	121430	115530	105380
495	51770	96270	130860	135490	140680	149650	145700	138930	123510
496	61290	116510	159980	160870	168540	180120	177090	166390	149130
497	73860	139750	189410	193890	205920	220740	208520	199790	181990
498	87360	164060	226410	228710	245100	260460	251900	239080	218850
499	103920	195470	265340	275530	291790	307810	299520	291090	262400
500	124100	232930	315640	332440	343190	372230	354480	345810	313070
501	142600	273870	374070	389170	410370	436070	423350	411980	374790
502	166030	319730	439450	460420	480880	515650	502930	478220	434450
503	197150	380590	511630	542420	572090	601480	588560	563080	517240
504	228140	444890	597790	631550	665080	699200	679740	658670	608090
505	260650	518890	692630	721320	763570	801330	785290	755830	699810
506	294200	591590	784190	820300	876260	924480	898130	867080	800720
507	335640	676290	895010	933870	994060	1058590	1025780	998880	920250
508	379880	777270	1021160	1053720	1120980	1198590	1168830	1139770	1038880
509	426670	866790	1130290	1199280	1259530	1346530	1313330	1280400	1151480
510	476560	965470	1268650	1344320	1394410	1505960	1460150	1436830	1276010
511	528160	1069320	1389020	1475350	1538380	1665030	1620080	1572800	1407810
512	582240	1168190	1524050	1605610	1677690	1825690	1758770	1730020	1546620
513	630200	1268110	1652740	1747330	1834600	1984860	1913690	1865250	1678430
514	676360	1368410	1766230	1866430	1953450	2108190	2053110	2017320	1790940
515	725230	1439670	1874230	1983320	2075210	2218610	2172140	2127890	1918140
516	759470	1500770	1949640	2069250	2178320	2316400	2282090	2230730	1994810
517	788640	1552030	2009560	2125860	2243480	2397630	2361630	2306740	2059570
518	801360	1591850	2054020	2161980	2272270	2443740	2408520	2368230	2121520
519	803650	1618080	2059790	2169300	2274660	2458500	2443230	2377370	2152890
520	796050	1598150	2030760	2156030	2285050	2448280	2440920	2374560	2135030
521	782450	1564900	1984270	2101570	2244310	2381940	2378640	2331500	2099830
522	742630	1487370	1899590	2014260	2150130	2295510	2293620	2237560	2024120
523	705310	1412910	1813970	1924990	2034650	2202160	2195400	2139170	1928680
524	664050	1330740	1692330	1804330	1907640	2056230	2060020	2023910	1848790
525	608230	1239050	1575630	1675980	1775160	1904510	1910590	1877990	1725600
526	549980	1143340	1444000	1541600	1632700	1752790	1764640	1733880	1604330
527	501770	1048450	1316310	1420860	1490290	1602080	1602100	1600170	1475110
528	455370	947170	1198620	1281170	1365350	1458360	1455430	1453640	1331400
529	411680	853850	1084910	1153500	1227990	1320890	1315030	1301020	1209800
530	365420	766640	974190	1050870	1100590	1184380	1179330	1173020	1089930
531	324090	684090	870770	932110	981420	1061960	1051880	1041980	973540
532	291650	614240	786940	837080	878000	944130	955650	939250	871720
533	259210	550800	696340	746060	785930	840540	856010	827700	775090
534	231560	485300	621360	664670	700340	753370	758450	740260	687680
535	207240	432540	555190	596030	622790	671810	673670	654130	609100
536	181740	385190	491710	527130	551290	589560	597390	589660	539640
537	161720	347590	433130	466820	496260	527840	525490	519600	477140
538	145070	308850	385370	416960	430470	470210	473620	463400	421550
539	127790	275300	345150	366080	387980	417180	415700	413500	373670
540	113970	245750	306510	326620	348120	371500	372790	367680	335810
541	101500	214260	271630	290640	309890	326750	328270	324910	296430
542	89980	189980	243650	258330	274800	294450	289950	288340	266990
543	79400	170830	215780	230090	243120	257710	261570	256570	232730
544	70650	151850	190410	204450	214870	229520	229140	227120	205920
545	62570	134280	173570	184190	189430	203930	204460	201500	184530
546	56700	122130	151630	164250	171350	181890	182000	176130	163400
547	50280	108930	136720	142780	156020	160600	158600	157330	146800
548	45150	95340	121940	128550	134320	144120	141830	138210	129290
549	39980	86270	110950	114350	119770	129820	126080	125370	113650
550	34680	77540	97260	104210	106830	115720	111170	109960	101310
551	32530	67690	87350	92570	96920	102830	100980	100510	89970
552	28340	62600	75980	84220	87300	92240	90160	87870	81250
553	25210	54430	67700	73760	75990	82450	78560	80350	72350
554	22480	48590	63110	64820	68270	72940	70280	71170	63750
555	19940	43780	55140	58440	62250	64230	63930	61770	56460
556	18140	39450	50380	54000	53970	58570	55400	56960	51580
557	15760	35010	44700	47430	49450	53580	51000	50520	44820
558	14640	31760	40420	42170	44920	46120	47020	46180	40840
559	13290	29920	35850	38680	39560	41730	41870	40800	36670
560	12510	26850	34190	34410	35600	38830	37170	36350	33370
561	11340	25010	30040	31100	33700	35130	33250	33220	30020
562	9410	22450	27760	29000	29780	31130	30760	29520	27180
563	8920	19540	24820	25210	26980	29290	27650	27240	24840
564	8400	18420	20790	23010	24490	26390	24840	24410	21910
565	6890	17110	19770	21220	21540	23050	22890	22040	19680
566	6180	14550	17620	19070	19620	21040	20590	20260	18150
567	6000	13060	17300	18160	17870	18720	18340	17840	16330
568	5070	12800	15730	16830	16070	18350	16810	16560	15360
569	4870	11810	14320	14470	15430	15300	15030	15090	14020
570	4690	10480	12440	12750	13770	14970	13930	13550	12210
571	4310	9410	11810	12240	12910	13760	12390	12360	12160
572	3590	8720	10600	11170	11190	12450	11530	10970	9960
573	3870	8230	9990	10290	10810	11430	10870	10340	9560
574	3170	7370	9260	8930	9720	10490	9340	10230	9090
575	3290	7210	8170	8450	8960	9460	9220	8780	8480
576	2950	6300	8040	8260	8610	8760	8500	7570	7130
577	2600	5850	7420	7110	6820	8530	7430	6970	6410
578	2310	5220	6410	6420	7060	6770	7220	7180	6430
579	2260	4900	6020	6570	6570	7100	6600	6170	6510
580	1980	4550	5680	5600	5950	6510	6110	5620	4980
581	2090	4270	5250	5280	5500	5340	5590	5210	4920
582	2000	4030	4830	5060	5130	5050	4820	4960	4730
583	1630	4050	4060	4550	4530	4940	4970	5120	4260
584	1810	3620	4580	4280	4250	4260	4210	4680	4090
585	1430	3610	4250	4160	3660	3940	3990	4070	4380
586	1530	3080	3620	3960	3830	4090	3940	4050	3540
587	1270	3080	3330	3230	3460	3840	3170	3680	3210
588	1030	3280	3060	3380	3690	2980	3370	3650	3340
589	1030	2730	2850	3350	3190	3500	3110	3280	3000
590	1200	2410	2660	2890	3190	3100	2930	3010	2630
591	1090	2510	2780	2510	3010	2760	2790	2630	2470
592	930	2280	2520	2590	2530	2780	2650	2530	2300
593	1090	1980	2180	2460	2360	2620	2620	2630	2150
594	950	2020	2380	2490	2300	2610	2400	2400	2080
595	880	1550	2210	2160	1950	2350	2280	2070	1910
596	840	1460	1920	2430	2300	2210	2140	2200	1830
597	790	1360	1920	1760	1920	1990	1920	1810	1530
598	630	1610	1840	2000	1750	1950	1990	2100	1670
599	690	1280	1790	1600	1820	1700	1800	1490	1610
600	650	1210	1610	1630	1790	1700	1870	1540	1540
601	580	1060	1430	1430	1470	1870	1470	1610	1310
602	700	1150	1530	1630	1340	1420	1430	1440	1160
603	500	1290	1340	1460	1400	1540	1520	1350	1150
604	670	1140	1280	1420	1440	1550	1580	1340	1190
605	540	980	1120	1290	1380	1310	1060	1210	1050
606	550	1010	1430	1320	1400	1280	1140	1260	1200
607	560	850	1210	1010	1220	1160	1140	1320	1200
608	380	820	1150	1260	1040	1190	1110	1210	1180
609	410	980	1070	1180	1100	1360	1130	980	1130
610	640	990	1040	850	1030	1010	1130	1080	1140
611	440	780	1040	940	1100	940	920	880	920
612	470	840	1120	1000	1150	1130	1100	1010	940
613	630	680	980	1000	880	1000	930	990	970
614	460	800	840	990	890	900	840	850	810
615	410	730	890	1050	930	1000	870	1060	790
616	480	870	880	730	890	970	960	870	650
617	380	520	780	840	920	730	990	990	770
618	320	640	770	840	880	1130	820	800	780
619	410	650	770	900	880	870	1040	850	680
620	290	800	610	860	1010	630	830	750	550
621	280	780	750	690	650	800	840	770	800
622	290	640	740	700	650	880	690	670	610
623	450	530	680	590	700	810	960	790	660
624	330	570	670	740	810	660	610	750	660
625	420	540	680	750	670	680	820	720	700
626	360	480	590	650	780	670	830	720	480
627	400	560	610	470	740	650	570	680	800
628	340	430	760	550	560	690	600	720	490
629	390	600	570	650	700	520	610	690	630
630	370	610	620	650	650	610	680	610	660
631	280	530	670	540	470	640	410	690	540
632	340	310	730	660	510	560	800	570	560
633	290	420	550	600	650	560	610	700	400
634	480	510	670	560	570	590	590	420	650
635	310	370	540	580	580	630	520	610	560
636	340	430	480	470	640	470	580	540	590
637	430	490	550	560	610	540	530	330	490
638	310	480	460	590	410	520	530	590	470
639	360	450	450	580	480	730	450	520	550
640	250	450	430	570	640	540	510	530	500
641	260	540	340	400	470	560	490	510	430
642	250	450	510	390	450	430	500	430	570
643	290	360	480	540	490	430	300	550	420
644	370	320	440	510	470	530	460	490	500
645	340	410	390	500	510	570	450	490	390
646	290	590	520	570	430	590	360	600	500
647	260	480	390	600	330	520	470	480	520
648	230	380	320	510	360	510	370	540	460
649	300	340	430	570	460	450	450	530	590
650	300	320	360	540	390	450	430	360	390
651	270	540	480	560	490	350	420	360	470
652	260	460	440	320	430	660	430	430	430
653	270	330	480	290	360	450	440	310	390
654	260	310	400	480	490	450	420	480	420
655	280	430	370	400	380	370	310	510	520
656	240	410	470	430	300	430	350	400	350
657	310	500	300	400	470	390	570	450	390
658	420	350	430	560	380	360	380	420	500
659	310	340	320	480	470	350	390	310	470
660	220	350	380	480	350	540	350	510	430
661	310	330	440	410	460	370	410	350	280
662	270	350	290	380	460	340	340	340	330
663	190	450	410	450	520	330	310	290	330
664	210	330	320	430	420	430	360	430	320
665	260	370	350	270	300	480	270	450	350
666	250	370	410	350	250	400	330	280	320
667	310	290	360	340	390	390	390	470	480
668	200	260	310	410	360	400	350	320	440
669	170	380	420	390	440	420	430	360	360
670	260	310	330	460	320	350	380	300	310
671	220	260	470	320	480	310	420	350	300
672	270	380	290	390	410	430	440	340	350
673	220	360	330	280	290	420	340	460	320
674	200	330	410	340	310	350	360	410	420
675	290	350	370	240	400	470	440	360	310
676	280	320	310	290	310	290	330	410	360
677	190	400	280	470	350	440	290	410	280
678	240	270	350	320	320	340	410	340	250
679	300	260	300	290	390	430	260	360	300
680	360	350	280	400	290	460	390	370	360
681	260	280	350	400	330	320	340	440	350
682	240	250	320	210	260	370	400	590	310
683	290	220	350	410	340	380	480	250	300
684	220	300	270	350	490	470	260	400	360
685	260	280	300	320	260	400	460	410	300
686	190	260	260	330	430	370	270	250	300
687	230	290	400	330	260	430	340	340	340
688	370	360	330	330	340	410	290	400	440
689	230	320	320	440	340	320	460	330	310
690	200	350	410	340	520	250	380	240	350
691	370	270	320	310	350	260	270	340	330
692	230	320	310	370	270	350	460	290	320
693	350	300	210	310	300	350	550	310	260
694	240	310	340	300	280	340	350	200	230
695	130	300	330	370	310	300	300	300	250
696	290	290	300	370	450	250	210	270	370
697	270	370	270	440	280	360	390	300	360
698	330	310	260	250	330	280	310	250	230
699	230	330	290	350	270	230	460	370	310
700	270	300	310	350	320	450	290	310	340

## Sheet: Supplementary Fig. 10
Supplementary Fig. 10a								Supplementary Fig. 10b								Supplementary Fig. 10c									Supplementary Fig. 10d
PL for CsPbBr3	N2	air	0.005 M	0.010 M	0.015M	0.020M		PL for CdSe QDs	N2	air	0.005 M	0.010 M	0.015M	0.020M		PL for Ir(ppy)3	N2	air	0.005 M	0.010 M	0.015M	0.020M			PL for Ru(bpy)3Cl2	N2	air	0.005 M	0.010 M	0.015M	0.020M
435	26600	25540	22980	20680	18620	16750		450	3230	4990	5140	5240	5350	5510		435	280	210	180	40	110	90			480	260	530	380	360	340	280
436	23000	22080	19870	17880	16100	14490		450.5	3510	4410	4540	4630	4730	4870		436	280	210	150	80	120	60			481	720	620	500	440	490	420
437	24200	23230	20910	18820	16940	15240		451	3720	3790	3900	3980	4060	4180		437	1210	270	190	50	140	130			482	50	490	450	540	450	400
438	21800	20930	18840	16950	15260	13730		451.5	3880	3170	3270	3330	3400	3500		438	900	250	180	140	130	110			483	1140	700	660	530	630	450
439	19100	18340	16500	14850	13370	12030		452	3970	2600	2680	2730	2790	2870		439	-660	150	160	140	60	50			484	780	630	950	580	460	480
440	20400	19580	17630	15860	14280	12850		452.5	3980	2080	2140	2190	2230	2300		440	740	240	200	180	130	60			485	1040	680	530	480	770	460
441	18600	17860	16070	14460	13020	11720		453	3930	1670	1720	1750	1790	1840		441	3710	430	170	90	70	150			486	1350	740	790	320	580	560
442	17600	16900	15210	13690	12320	11090		453.5	3830	1400	1440	1470	1500	1550		442	2460	350	150	140	80	150			487	880	650	810	580	530	480
443	15900	15260	13740	12360	11130	10010		454	3700	1300	1340	1370	1390	1430		443	1840	310	190	120	170	110			488	1660	800	820	840	590	620
444	18200	17470	15720	14150	12740	11460		454.5	3560	1400	1440	1470	1500	1550		444	430	220	250	60	100	80			489	1870	840	820	780	690	570
445	20700	19870	17880	16100	14490	13040		455	3420	1700	1750	1790	1820	1880		445	1840	310	180	140	130	120			490	1610	790	980	610	830	580
446	15900	15260	13740	12360	11130	10010		455.5	3280	2170	2240	2280	2330	2400		446	1210	270	240	90	160	100			491	2080	880	1060	790	780	750
447	16900	16220	14600	13140	11830	10640		456	3100	2750	2830	2890	2950	3040		447	1680	300	160	90	90	190			492	2600	980	800	690	780	670
448	21900	21020	18920	17030	15330	13790		456.5	2890	3380	3480	3550	3620	3730		448	2300	340	240	170	120	120			493	2700	1000	1100	960	820	890
449	17000	16320	14690	13220	11900	10710		457	2650	3980	4100	4180	4270	4390		449	2150	330	180	180	170	220			494	2600	980	1090	840	970	720
450	16100	15460	13910	12520	11270	10140		457.5	2380	4530	4670	4760	4850	5000		450	2300	340	240	180	120	120			495	3380	1130	1010	880	920	820
451	17600	16900	15210	13690	12320	11090		458	2130	5000	5150	5250	5360	5520		451	1060	260	180	150	150	60			496	2910	1040	1220	970	770	860
452	16500	15840	14260	12830	11550	10390		458.5	1880	5390	5550	5660	5780	5950		452	2930	380	230	160	180	120			497	2860	1030	1100	880	1010	750
453	16000	15360	13820	12440	11200	10080		459	1630	5710	5880	6000	6120	6300		453	2300	340	220	190	110	130			498	2700	1000	1190	1060	1170	1010
454	16700	16030	14430	12990	11690	10520		459.5	1360	5960	6140	6260	6390	6580		454	3860	440	190	180	180	130			499	3480	1150	1160	910	850	780
455	16200	15550	14000	12600	11340	10200		460	1030	6140	6320	6450	6580	6780		455	2460	350	310	180	290	180			500	2340	930	1160	920	1040	960
456	16400	15740	14170	12750	11480	10330		460.5	606.166	6230	6420	6550	6680	6880		456	3080	390	310	220	180	100			501	3790	1210	1110	1160	1130	950
457	18800	18050	16240	14620	13160	11840		461	100.012	6230	6420	6550	6680	6880		457	7140	650	160	210	80	120			502	3900	1230	1200	1270	1120	990
458	16700	16030	14430	12990	11690	10520		461.5	-503.846	6100	6280	6410	6540	6730		458	3400	410	340	220	120	180			503	4470	1340	1320	1010	1230	1200
459	20800	19970	17970	16170	14560	13100		462	-1210	5840	6020	6140	6260	6450		459	4330	470	320	240	140	180			504	4100	1270	1310	1190	1140	1070
460	19300	18530	16680	15010	13510	12160		462.5	-2020	5440	5600	5720	5830	6000		460	7920	700	360	200	250	220			505	3900	1230	1410	1420	1250	890
461	21500	20640	18580	16720	15050	13540		463	-2960	4920	5070	5170	5270	5430		461	5420	540	420	310	290	210			506	5250	1490	1520	1240	1350	1160
462	19100	18340	16500	14850	13370	12030		463.5	-4020	4310	4440	4530	4620	4760		462	8390	730	310	270	160	270			507	3840	1220	1350	1360	1340	1140
463	20900	20060	18060	16250	14630	13160		464	-5200	3650	3760	3830	3910	4030		463	9010	770	420	350	290	160			508	6500	1730	1510	1560	1630	1260
464	23900	22940	20650	18580	16730	15050		464.5	-6470	3000	3090	3150	3210	3310		464	10420	860	510	320	300	270			509	5870	1610	1530	1650	1490	1370
465	20200	19390	17450	15710	14140	12720		465	-7800	2390	2460	2510	2560	2640		465	7610	680	500	330	320	270			510	6240	1680	1640	1710	1610	1360
466	23300	22370	20130	18120	16310	14680		465.5	-9140	1860	1920	1950	1990	2050		466	11200	910	560	380	330	280			511	7740	1970	1640	1630	1620	1310
467	27900	26780	24110	21700	19530	17570		466	-10450	1430	1470	1500	1530	1580		467	14780	1140	460	360	350	370			512	7430	1910	1940	2070	2140	1660
468	30300	29090	26180	23560	21210	19080		466.5	-11670	1120	1150	1180	1200	1240		468	16660	1260	670	510	530	380			513	10660	2530	2100	2070	1880	1910
469	32800	31490	28340	25510	22950	20660		467	-12770	964.21	993.136	1010	1030	1060		469	16660	1260	770	590	400	390			514	10340	2470	2280	2000	2320	1770
470	32900	31580	28430	25580	23020	20720		467.5	-13680	958.637	987.396	1010	1030	1060		470	24610	1770	760	530	620	370			515	11850	2760	2510	2210	2120	2220
471	37100	35620	32050	28850	25960	23370		468	-14380	1090	1120	1150	1170	1200		471	28510	2020	1030	770	590	490			516	13200	3020	2890	2540	2470	2220
472	43900	42140	37930	34140	30720	27650		468.5	-14840	1350	1390	1420	1450	1490		472	36940	2560	1220	790	630	770			517	15700	3500	3400	2830	2860	2840
473	46700	44830	40350	36310	32680	29410		469	-15000	1690	1740	1780	1810	1870		473	38500	2660	1400	1040	850	790			518	16580	3670	3630	3340	3220	2970
474	58100	55780	50200	45180	40660	36590		469.5	-14860	2090	2150	2200	2240	2310		474	49570	3370	1600	970	970	590			519	18300	4000	3760	3540	3200	3180
475	64500	61920	55730	50160	45140	40630		470	-14410	2500	2580	2630	2680	2760		475	51910	3520	1900	1330	1110	1060			520	19700	4270	4090	3850	3880	3210
476	77200	74110	66700	60030	54030	48620		470.5	-13690	2880	2970	3030	3090	3180		476	62520	4200	1850	1650	1250	980			521	22250	4760	4620	4230	3990	3790
477	80400	77180	69470	62520	56270	50640		471	-12720	3240	3340	3400	3470	3580		477	78740	5240	2640	1580	1430	1110			522	25370	5360	5090	4130	4360	3960
478	97600	93700	84330	75890	68300	61470		471.5	-11550	3550	3660	3730	3800	3920		478	93250	6170	2710	1830	1700	1400			523	26670	5610	5100	5040	4570	4030
479	121600	116740	105060	94560	85100	76590		472	-10220	3830	3940	4020	4100	4230		479	112130	7380	3360	2540	1930	1740			524	28800	6020	5220	4860	5510	4820
480	135900	130460	117420	105680	95110	85600		472.5	-8770	4120	4240	4330	4420	4550		480	136780	8960	3940	2900	2290	1990			525	30570	6360	6270	5730	5140	5000
481	168300	161570	145410	130870	117780	106000		473	-7260	4420	4550	4640	4740	4880		481	153310	10020	4830	3670	3160	2490			526	36190	7440	6480	6280	6050	5460
482	193800	186050	167440	150700	135630	122070		473.5	-5730	4750	4890	4990	5090	5240		482	195280	12710	6150	4440	3400	2960			527	37590	7710	7670	6610	6620	5780
483	242400	232700	209430	188490	169640	152680		474	-4260	5100	5250	5360	5470	5630		483	238330	15470	7010	5770	3940	3420			528	41910	8540	8040	6870	6710	6000
484	291200	279550	251600	226440	203790	183410		474.5	-2900	5430	5590	5700	5820	5990		484	282640	18310	8890	6220	4530	4420			529	46330	9390	8640	8110	6730	6650
485	333300	319970	287970	259170	233260	209930		475	-1710	5690	5860	5980	6100	6280		485	345500	22340	9710	6920	6000	5390			530	47840	9680	9310	8300	7260	7350
486	399200	383230	344910	310420	279380	251440		475.5	-765.441	5820	5990	6110	6240	6420		486	402290	25980	12500	9120	7130	5960			531	56680	11380	9330	9090	8590	7550
487	477100	458020	412210	370990	333890	300500		476	-104.811	5790	5960	6080	6200	6390		487	496980	32050	14910	10960	7930	7110			532	57350	11510	10920	10320	9080	8330
488	571700	548830	493950	444550	400100	360090		476.5	230.568	5590	5760	5870	5990	6170		488	587460	37850	18170	12760	10140	8390			533	64220	12830	11570	10960	10010	8840
489	696700	668830	601950	541750	487580	438820		477	240.862	5230	5390	5490	5600	5770		489	697130	44880	21210	15070	11910	10130			534	70510	14040	12230	11460	10600	9940
490	811000	778560	700700	630630	567570	510810		477.5	-37.4939	4780	4920	5020	5120	5280		490	839400	54000	24320	17770	13980	12330			535	79300	15730	13920	12750	11720	11430
491	939900	902300	812070	730870	657780	592000		478	-542.292	4280	4410	4500	4590	4720		491	968410	62270	30020	21820	16810	13820			536	86210	17060	15740	13580	12600	13150
492	1103700	1059550	953600	858240	772410	695170		478.5	-1190	3790	3900	3980	4060	4180		492	1120980	72050	34890	26380	19090	16390			537	96870	19110	17210	16320	14500	13370
493	1325500	1272480	1145230	1030710	927640	834870		479	-1910	3330	3430	3500	3570	3680		493	1338760	86010	40390	28490	22140	18560			538	106800	21020	18860	17040	15430	13970
494	1546300	1484450	1336000	1202400	1082160	973950		479.5	-2640	2940	3030	3090	3150	3250		494	1564490	100480	46440	35040	25060	21910			539	123700	24270	20010	18440	17550	16500
495	1858500	1784160	1605740	1445170	1300650	1170590		480	-3350	2620	2700	2750	2810	2890		495	1791940	115060	54840	38460	29560	25080			540	131710	25810	23480	21400	18560	17280
496	2208700	2120350	1908320	1717490	1545740	1391160		480.5	-4010	2360	2430	2480	2530	2600		496	1948090	125070	60670	43040	32910	27560			541	145080	28380	24490	22400	21460	18460
497	2569100	2466340	2219700	1997730	1797960	1618160		481	-4600	2160	2220	2270	2310	2380		497	2186150	140330	70200	49540	37880	30710			542	165200	32250	27360	25000	22470	21780
498	3004200	2884030	2595630	2336070	2102460	1892210		481.5	-5080	2030	2090	2130	2180	2240		498	2437000	156410	74680	55020	40570	34010			543	188700	36770	31370	29080	24930	24300
499	3392500	3256800	2931120	2638010	2374210	2136790		482	-5400	1980	2040	2080	2120	2190		499	2664440	170990	81470	59040	44830	37100			544	211170	41090	34030	31480	30090	25370
500	4000500	3840480	3456430	3110790	2799710	2519740		482.5	-5530	2010	2070	2110	2150	2220		500	2906400	186500	90770	64120	49820	41600			545	229940	44700	37720	34480	30350	29550
501	4515800	4335170	3901650	3511490	3160340	2844300		483	-5470	2140	2200	2250	2290	2360		501	3099530	198880	97300	68980	53980	44000			546	258180	50130	40740	36940	36150	32370
502	5147700	4941790	4447610	4002850	3602570	3242310		483.5	-5230	2350	2420	2470	2520	2590		502	3315900	212750	104860	73160	56310	47020			547	280850	54490	45950	41830	39380	35460
503	5832800	5599490	5039540	4535590	4082030	3673820		484	-4870	2610	2690	2740	2800	2880		503	3471120	222700	109270	78020	59100	48860			548	317660	61570	51710	46090	43040	39840
504	6513300	6252770	5627490	5064740	4558270	4102440		484.5	-4420	2930	3020	3080	3140	3230		504	3619010	232180	116520	80920	63800	50440			549	349490	67690	56250	52170	48150	43210
505	7348500	7054560	6349100	5714190	5142770	4628500		485	-3900	3320	3420	3490	3560	3660		505	3825710	245430	120450	85550	66590	55110			550	391140	75700	62890	56880	52400	47200
506	8062000	7739520	6965570	6269010	5642110	5077900		485.5	-3350	3790	3900	3980	4060	4180		506	3951600	253500	123380	87270	67370	56770			551	413920	80080	67340	61680	57130	51900
507	8826700	8473630	7626270	6863640	6177280	5559550		486	-2770	4360	4490	4580	4670	4810		507	4054090	260070	130320	90200	70080	58660			552	475220	91870	75630	69150	62500	57410
508	9531300	9150050	8235040	7411540	6670380	6003350		486.5	-2190	5060	5210	5320	5420	5590		508	4141610	265680	132350	93990	71240	59360			553	518380	100170	83880	73570	69020	64550
509	10280300	9869090	8882180	7993960	7194570	6475110		487	-1650	5890	6070	6190	6310	6500		509	4238640	271900	136800	95810	74570	61470			554	558940	107970	91320	82350	77560	70040
510	10804900	10372700	9335430	8401890	7561700	6805530		487.5	-1200	6790	6990	7130	7280	7490		510	4304940	276150	140760	95380	76260	62280			555	613340	118430	100850	91760	83370	77390
511	11294400	10842600	9758360	8782530	7904270	7113850		488	-887.472	7700	7930	8090	8250	8500		511	4308220	276360	138460	97650	76680	62670			556	667160	128780	106770	96850	91940	82580
512	11782800	11311500	10180300	9162310	8246070	7421470		488.5	-760.394	8560	8820	8990	9170	9450		512	4386370	281370	140850	98700	78410	62460			557	727060	140300	117830	104560	100470	90730
513	12069700	11586900	10428200	9385400	8446860	7602170		489	-835.32	9300	9580	9770	9970	10260		513	4399630	282220	142650	99700	77030	63560			558	799130	154160	125820	114570	109120	98170
514	12289000	11797400	10617700	9555930	8600330	7740300		489.5	-1110	9890	10190	10390	10600	10920		514	4399160	282190	140570	99340	77900	63270			559	853520	164620	139860	124870	114980	106580
515	12331700	11838400	10654600	9589130	8630220	7767200		490	-1530	10340	10650	10860	11080	11410		515	4413520	283110	142190	100270	77000	64280			560	910880	175650	151220	133490	127850	113800
516	12315400	11822800	10640500	9576460	8618810	7756930		490.5	-2030	10690	11010	11230	11460	11800		516	4414920	283200	140420	98260	80040	63160			561	987010	190290	161120	145410	132580	122370
517	12099800	11615800	10454200	9408800	8467920	7621130		491	-2520	10960	11290	11510	11740	12100		517	4393080	281800	142020	100450	79270	64750			562	1060330	204390	174100	153320	145650	130800
518	11785500	11314100	10182700	9164400	8247960	7423170		491.5	-2930	11210	11550	11780	12010	12370		518	4376540	280740	141140	98270	79620	64560			563	1137030	219140	184190	166900	156940	142230
519	11514900	11054300	9948870	8953990	8058590	7252730		492	-3180	11430	11770	12010	12250	12620		519	4327560	277600	140000	99570	77860	63050			564	1217370	234590	195950	178060	167280	151890
520	10915300	10478700	9430820	8487740	7638960	6875070		492.5	-3250	11630	11980	12220	12460	12840		520	4307280	276300	139120	99380	77960	63860			565	1295940	249700	206670	190770	179320	161750
521	10583100	10159800	9143800	8229420	7406480	6665830		493	-3130	11800	12150	12400	12650	13020		521	4318200	277000	138030	97700	76810	64380			566	1354700	261000	223000	203420	189970	171730
522	9958900	9560540	8604490	7744040	6969640	6272670		493.5	-2870	11900	12260	12500	12750	13130		522	4274210	274180	138590	96240	75710	62630			567	1462860	281800	236190	213820	204880	180130
523	9469200	9090430	8181390	7363250	6626920	5964230		494	-2480	11900	12260	12500	12750	13130		523	4233340	271560	138080	96080	76200	62210			568	1532330	295160	249480	225090	212170	192080
524	8552500	8210400	7389360	6650420	5985380	5386840		494.5	-2000	11790	12140	12390	12630	13010		524	4203540	269650	135390	95950	76000	62000			569	1605550	309240	266070	237580	224500	200890
525	7859700	7545310	6790780	6111700	5500530	4950480		495	-1420	11550	11900	12130	12380	12750		525	4225850	271080	133990	94200	76340	63110			570	1687450	324990	278710	250740	237920	213390
526	7273700	6982750	6284480	5656030	5090430	4581380		495.5	-741.782	11200	11540	11770	12000	12360		526	4152220	266360	133830	94880	75710	62340			571	1770390	340940	294510	267440	252090	223280
527	6479700	6220510	5598460	5038610	4534750	4081280		496	29.3649	10760	11080	11300	11530	11880		527	4094960	262690	131500	92600	74420	60620			572	1872050	360490	305780	279600	256700	234200
528	5924600	5687620	5118850	4606970	4146270	3731640		496.5	910.458	10230	10540	10750	10960	11290		528	4082020	261860	130940	93430	72110	59750			573	1924620	370600	320140	290890	274110	246610
529	5174800	4967810	4471030	4023920	3621530	3259380		497	1900	9640	9930	10130	10330	10640		529	3993410	256180	129410	92340	72370	59370			574	2006730	386390	331960	301350	287270	258640
530	4792500	4600800	4140720	3726650	3353980	3018580		497.5	2950	8990	9260	9440	9630	9920		530	3996370	256370	128530	90960	70650	59060			575	2114730	407160	349610	314760	297830	266040
531	4184200	4016830	3615150	3253630	2928270	2635440		498	4020	8280	8530	8700	8870	9140		531	3981400	255410	127380	89200	71920	58980			576	2185660	420800	360440	327380	308200	280230
532	3886800	3731330	3358200	3022380	2720140	2448120		498.5	5070	7560	7790	7940	8100	8340		532	3908390	250730	124950	87780	70140	57870			577	2256590	434440	373890	336820	319880	285800
533	3378400	3243260	2918940	2627040	2364340	2127910		499	6030	6860	7070	7210	7350	7570		533	3898720	250110	124780	87370	68600	56540			578	2359030	454140	392870	350830	331660	295790
534	2978700	2859550	2573600	2316240	2084610	1876150		499.5	6840	6230	6420	6550	6680	6880		534	3809480	244390	124670	88160	68730	56080			579	2395640	461180	400780	361270	340550	307190
535	2697000	2589120	2330210	2097190	1887470	1698720		500	7460	5710	5880	6000	6120	6300		535	3777820	242360	121680	87120	68090	57080			580	2465890	474690	413460	375140	349140	317450
536	2370000	2275200	2047680	1842910	1658620	1492760		500.5	7880	5330	5490	5600	5710	5880		536	3759880	241210	119150	84250	67410	56170			581	2530840	487180	423500	381020	364760	323010
537	2142400	2056700	1851030	1665930	1499340	1349400		501	8060	5100	5250	5360	5470	5630		537	3740220	239950	119790	83540	66650	54860			582	2614450	503260	435600	394090	370760	333530
538	1946000	1868160	1681340	1513210	1361890	1225700		501.5	7980	4990	5140	5240	5350	5510		538	3664870	235120	118210	83650	66090	54510			583	2695940	518930	446230	405830	384150	338000
539	1663400	1596860	1437180	1293460	1164110	1047700		502	7650	5000	5150	5250	5360	5520		539	3610740	231650	113900	80710	64920	53180			584	2721260	523800	457520	413670	389700	349340
540	1494500	1434720	1291250	1162120	1045910	941320		502.5	7130	5120	5270	5380	5490	5650		540	3564410	228680	115580	79960	65040	51330			585	2759530	531160	463510	417370	396730	353720
541	1349600	1295620	1166050	1049450	944500	850050		503	6490	5380	5540	5650	5770	5940		541	3537890	226980	112230	79090	63180	51820			586	2813510	541540	472600	428450	404490	364180
542	1124500	1079520	971570	874410	786970	708270		503.5	5820	5790	5960	6080	6200	6390		542	3481260	223350	111500	78810	61290	50740			587	2896970	557590	481960	431830	413570	368050
543	1017300	976610	878950	791050	711950	640750		504	5240	6370	6560	6690	6830	7030		543	3405130	218470	108020	74920	62030	49330			588	2903100	558770	482820	443170	418690	372050
544	903900	867740	780970	702870	632590	569330		504.5	4820	7150	7360	7510	7660	7890		544	3337900	214160	107680	76010	58050	47600			589	2952870	568340	489690	442510	421620	379530
545	812400	779900	701910	631720	568550	511700		505	4610	8090	8330	8500	8670	8930		545	3284700	210750	106960	72830	59330	48790			590	2983130	574160	498990	448940	429360	382530
546	736100	706660	635990	572390	515150	463640		505.5	4610	9180	9460	9640	9840	10130		546	3217620	206450	101990	73590	57800	46110			591	3000860	577570	502510	454160	431410	385020
547	666800	640130	576120	518500	466650	419990		506	4790	10340	10650	10860	11080	11410		547	3134630	201130	100910	70700	56120	46770			592	3035290	584190	509960	458370	432770	389760
548	582600	559300	503370	453030	407730	366950		506.5	5110	11550	11900	12130	12380	12750		548	3057880	196210	95680	69560	54440	44740			593	3047040	586450	509440	457020	438970	389950
549	528000	506880	456190	410570	369520	332560		507	5560	12720	13100	13360	13630	14040		549	3026210	194180	97180	68500	53660	43170			594	3052030	587410	513760	463330	435720	390680
550	468500	449760	404780	364310	327880	295090		507.5	6080	13800	14210	14500	14790	15230		550	2923250	187580	92280	66570	53540	42790			595	3071380	591130	518140	464550	439130	392160
551	429100	411940	370740	333670	300300	270270		508	6690	14750	15190	15500	15810	16280		551	2878480	184710	92250	65600	52700	42610			596	3093320	595350	518170	466380	442950	393230
552	383100	367780	331000	297900	268110	241300		508.5	7420	15550	16020	16340	16660	17160		552	2816390	180730	89330	64030	50810	42160			597	3067160	590320	519940	462880	439900	399650
553	347800	333890	300500	270450	243400	219060		509	8310	16190	16680	17010	17350	17870		553	2694860	172940	88950	62980	48310	39760			598	3075070	591840	512980	467180	439290	397810
554	307700	295390	265850	239270	215340	193810		509.5	9410	16690	17190	17530	17890	18420		554	2656330	170470	84990	59960	46940	41150			599	3048340	586700	516500	461480	437820	394250
555	269300	258530	232680	209410	188470	169620		510	10760	17050	17560	17910	18270	18820		555	2598770	166780	85990	59470	46600	38320			600	3045790	586210	515720	462070	436950	393320
556	249000	239040	215140	193620	174260	156830		510.5	12380	17300	17820	18180	18540	19100		556	2496900	160250	80950	57300	45030	36430			601	3025360	582280	507090	458840	434960	392400
557	226500	217440	195700	176130	158510	142660		511	14230	17440	17960	18320	18690	19250		557	2452600	157410	78540	54870	43270	36000			602	2982400	574020	503950	457920	428720	388370
558	200500	192480	173230	155910	140320	126290		511.5	16230	17480	18000	18360	18730	19290		558	2404860	154350	77030	55310	43600	36050			603	2993060	576070	503580	449810	431160	390130
559	184000	176640	158980	143080	128770	115890		512	18310	17460	17980	18340	18710	19270		559	2327020	149360	74260	53960	41970	33670			604	2942470	566340	498580	450590	424310	382870
560	166000	159360	143420	129080	116170	104560		512.5	20380	17440	17960	18320	18690	19250		560	2291760	147100	75430	50280	40540	33980			605	2922190	562440	496920	442100	418920	379210
561	148300	142370	128130	115320	103790	93410		513	22380	17460	17980	18340	18710	19270		561	2196130	140970	71060	49780	39830	33600			606	2914910	561040	487470	443190	416200	374170
562	136700	131230	118110	106300	95670	86100		513.5	24300	17570	18100	18460	18830	19390		562	2148710	137930	68110	48810	40000	33370			607	2870600	552520	484060	438470	409890	367270
563	122700	117790	106010	95410	85870	77280		514	26160	17800	18330	18700	19070	19650		563	2088180	134050	68510	47060	37360	31440			608	2809190	540710	478510	431880	408110	364270
564	109700	105310	94780	85300	76770	69100		514.5	27960	18150	18690	19070	19450	20030		564	2054170	131870	66590	47000	35910	30850			609	2799730	538890	471820	430210	394830	358750
565	98300	94370	84930	76440	68790	61910		515	29750	18600	19160	19540	19930	20530		565	1989900	127750	63890	45790	36100	30070			610	2767800	532750	469280	422540	395040	356330
566	89600	86020	77410	69670	62710	56440		515.5	31570	19160	19730	20130	20530	21150		566	1910810	122680	62350	42880	34520	28390			611	2721620	523870	453180	411980	388850	353890
567	85700	82270	74040	66640	59980	53980		516	33500	19850	20450	20850	21270	21910		567	1864010	119680	61960	41920	34010	27790			612	2672430	514410	454780	408940	385020	345110
568	80000	76800	69120	62210	55990	50390		516.5	35600	20700	21320	21750	22180	22850		568	1843420	118360	58440	41810	31720	26950			613	2644820	509100	441700	402880	377110	338660
569	75500	72480	65230	58710	52840	47550		517	37940	21770	22420	22870	23330	24030		569	1780390	114320	58820	40580	32070	26970			614	2612220	502830	438670	396400	369090	339790
570	68400	65660	59100	53190	47870	43080		517.5	40580	23090	23780	24260	24740	25490		570	1693660	108760	55570	38980	30720	26420			615	2578730	496390	429550	386130	365930	328490
571	63500	60960	54860	49380	44440	40000		518	43570	24700	25440	25950	26470	27260		571	1658400	106500	54890	37110	31330	24480			616	2514250	483990	422050	379800	361280	320530
572	60900	58460	52620	47360	42620	38360		518.5	46920	26580	27380	27920	28480	29340		572	1597870	102620	53550	36940	29350	25180			617	2470620	475600	415810	375780	351490	317180
573	54000	51840	46660	41990	37790	34010		519	50660	28750	29610	30200	30810	31730		573	1570420	100860	51240	36900	27770	23280			618	2421170	466090	411760	370990	348090	314860
574	49500	47520	42770	38490	34640	31180		519.5	54810	31160	32090	32740	33390	34390		574	1557470	100030	48750	34850	27800	22340			619	2385760	459280	401360	365090	344800	306520
575	45600	43780	39400	35460	31910	28720		520	59430	33850	34870	35560	36270	37360		575	1508640	96900	47820	34170	27300	22230			620	2350290	452460	396350	359460	335010	302110
576	42400	40700	36630	32970	29670	26710		520.5	64580	36820	37920	38680	39460	40640		576	1439220	92450	47440	33600	26750	22060			621	2308330	444390	385990	354540	329730	298870
577	40600	38980	35080	31570	28410	25570		521	70320	40070	41270	42100	42940	44230		577	1388680	89210	44910	32110	25080	20860			622	2241250	431490	379770	344510	326160	288880
578	37000	35520	31970	28770	25890	23300		521.5	76700	43580	44890	45790	46700	48100		578	1326430	85220	44120	31270	24160	20170			623	2219930	427390	374680	340260	318460	282610
579	40000	38400	34560	31100	27990	25190		522	83790	47380	48800	49780	50770	52300		579	1320190	84820	42880	30760	23680	19410			624	2179680	419650	367130	330600	311780	280110
580	33200	31870	28680	25820	23230	20910		522.5	91620	51450	52990	54050	55130	56790		580	1290080	82890	42490	28610	22790	19410			625	2123520	408850	360750	328300	304580	273910
581	33400	32060	28860	25970	23370	21040		523	100200	55810	57480	58630	59810	61600		581	1270900	81660	41240	28770	22840	17560			626	2099030	404140	353090	321560	300680	268590
582	32900	31580	28430	25580	23020	20720		523.5	109470	60470	62280	63530	64800	66740		582	1202410	77270	40440	27540	21700	17440			627	2062210	397060	346560	313820	298140	266430
583	29500	28320	25490	22940	20650	18580		524	119400	65470	67430	68780	70160	72260		583	1171990	75320	38990	26850	21320	18130			628	2011980	387400	339020	307870	285630	257910
584	26100	25060	22550	20300	18270	16440		524.5	129890	70850	72980	74440	75920	78200		584	1161850	74670	36800	26480	19880	16840			629	1989100	383000	334150	301910	283230	254100
585	23400	22460	20220	18200	16380	14740		525	140840	76640	78940	80520	82130	84590		585	1100860	70760	36230	25550	19970	16410			630	1941780	373900	329770	296010	277690	249010
586	24000	23040	20740	18660	16800	15120		525.5	152180	82880	85370	87070	88820	91480		586	1082600	69590	35140	24340	20190	16710			631	1893000	364520	320700	288850	273350	243800
587	21900	21020	18920	17030	15330	13790		526	163860	89600	92290	94130	96020	98900		587	1008660	64850	33930	23880	18850	15520			632	1863780	358900	312720	284910	268730	237750
588	22600	21700	19530	17570	15820	14230		526.5	175850	96830	99730	101730	103760	106880		588	1013960	65190	32830	23340	17780	15460			633	1810320	348620	308330	274680	259210	236540
589	22300	21410	19270	17340	15610	14050		527	188150	104540	107680	109830	112030	115390		589	975280	62710	32040	21830	17840	15580			634	1770440	340950	300020	275450	253690	229130
590	19800	19010	17110	15400	13860	12470		527.5	200740	112700	116080	118400	120770	124390		590	967160	62190	31900	21670	17620	14090			635	1730190	333210	294830	266600	250510	223840
591	17400	16700	15030	13530	12180	10960		528	213610	121240	124880	127370	129920	133820		591	918960	59100	30030	20230	17060	14150			636	1702160	327820	287850	263760	244730	217700
592	19100	18340	16500	14850	13370	12030		528.5	226730	130110	134010	136690	139430	143610		592	899770	57870	29690	20520	16510	13260			637	1687290	324960	288810	257030	236690	213370
[truncated: 341 more rows]

[truncated: 16 more sheets: Supplementary Fig. 11, Supplementary Fig. 12, Supplementary Fig. 13, Supplementary Fig. 14, Supplementary Fig. 15, Supplementary Fig. 16, Supplementary Fig. 17, Supplementary Fig. 24, Supplementary Fig. 25, Supplementary Fig. 26, Supplementary Fig. 27, Supplementary Fig. 28, Supplementary Fig. 29, Supplementary Fig. 30, Supplementary Fig. 31, Supplementary Fig. 33]
